# Supplementary material for: Computational models of category-selective brain regions enable high-throughput tests of selectivity
Source: Nat Commun. 2021 Sep 20;12:5540. doi: 10.1038/s41467-021-25409-6 (PMC8452636; doi:10.1038/s41467-021-25409-6)
Supplement: Supplementary file 3 — Source Data [file 41467_2021_25409_MOESM3_ESM.xlsx]

## Sheet: 2a-c
	lffa		rffa		leba		reba		lppa		rppa
	obs	pred	obs	pred	obs	pred	obs	pred	obs	pred	obs	pred
1	-0.45603	-0.23175	-0.50901	-0.58145	0.78417	0.81398	0.74589	0.79838	0.2545	-0.064934	0.2545	0.047452
2	-0.20543	-0.22119	-0.093325	-0.43359	0.91463	0.31517	1.0594	0.44064	-0.30058	-0.065989	-0.30058	-0.17785
3	-0.50879	-0.14624	-0.43485	-0.40054	0.66265	1.0371	0.42628	0.89907	-0.24911	-0.033639	-0.24911	-0.014977
4	-0.15778	-0.25625	-0.66981	-0.40684	0.99948	1.1497	0.95948	0.97314	-0.97185	-0.62651	-0.97185	-0.79528
5	-0.37446	-0.073802	-0.55569	-0.43502	1.0359	0.57468	0.98157	0.74422	-0.46292	-0.33958	-0.46292	-0.43244
6	0.23537	0.022413	-0.073539	-0.14867	0.81259	0.76021	0.83978	0.9283	0.15257	-0.48362	0.15257	-0.47276
7	-0.18446	0.11416	-0.31372	-0.12774	0.47573	0.38742	0.31639	0.6707	-0.75322	-0.62794	-0.75322	-0.51828
8	-0.27356	-0.60554	-0.55683	-0.56969	0.21345	0.58071	0.39932	0.74441	0.1907	0.2365	0.1907	-0.023435
9	-0.061233	0.73255	-0.19695	0.72358	-0.65802	-0.41322	-0.83331	-0.46978	0.0037712	-0.69387	0.0037712	-0.51763
10	-0.60169	-0.15197	-0.69657	-0.16801	1.1365	0.89399	0.96861	0.89893	-0.92054	-0.59434	-0.92054	-0.3884
11	-2.6381e-05	-0.31558	-0.060424	-0.25732	1.0928	0.81676	1.386	0.993	-0.83573	-0.66405	-0.83573	-0.51068
12	-0.25749	0.23533	-0.27752	0.034044	0.81649	0.87892	0.39845	0.85187	-0.20285	-0.67938	-0.20285	-0.63292
13	-0.17777	-0.02261	-0.038873	-0.19424	0.57638	0.74394	0.23643	0.79247	0.23108	-0.5082	0.23108	-0.35073
14	-0.20959	-0.36307	-0.24114	-0.34547	0.29809	0.94762	0.46806	0.69253	-0.87876	-0.57109	-0.87876	-0.72839
15	-0.020493	-0.55222	-0.022688	-0.64934	1.3264	1.2846	1.3589	1.1227	-0.18117	-0.31172	-0.18117	-0.1615
16	-0.42555	-0.018437	-0.56875	-0.28602	0.13306	0.19521	0.39365	0.26858	-0.40282	-0.41749	-0.40282	-0.52223
17	-0.21146	-0.2167	-0.55675	-0.40985	0.096077	0.18772	0.27759	0.36121	-0.57107	-0.3824	-0.57107	-0.51474
18	-0.19664	-0.20713	-0.4857	-0.30795	0.77299	0.85704	0.90477	0.94086	-0.40007	-0.095133	-0.40007	-0.26896
19	-0.53929	-0.24032	-0.40279	-0.39118	0.80618	0.32095	0.56608	0.49438	-0.04353	0.034458	-0.04353	-0.053679
20	-0.24638	-0.29605	-0.14725	-0.60336	0.37833	0.85204	0.34422	0.94614	0.002172	-0.38572	0.002172	-0.51905
21	-0.27085	-0.66994	-0.35174	-0.64457	0.80129	0.53023	0.67641	0.53006	-0.11885	-0.34299	-0.11885	-0.20633
22	-0.3869	-0.26266	-0.47298	-0.40351	0.053234	0.42415	0.054776	0.42787	0.27402	0.43689	0.27402	0.59891
23	-0.45527	-0.6622	-0.33611	-0.53863	-0.21512	0.28345	0.18294	0.35661	0.38633	-0.04666	0.38633	0.084686
24	0.081054	-0.0638	0.061354	-0.098389	0.91743	0.86353	1.2539	0.9196	-0.34612	-0.31366	-0.34612	-0.32299
25	0.080016	0.075468	0.2367	-0.10601	0.051877	0.4797	0.50131	0.71111	-0.4319	-0.66895	-0.4319	-0.51528
26	0.94232	0.29295	0.72743	0.43387	-0.045483	0.12556	0.23413	0.072939	-0.22625	-0.27878	-0.22625	-0.088602
27	1.1227	0.99646	1.5148	0.77128	0.24565	-0.076091	0.068849	-0.10733	-0.673	-0.53053	-0.673	-0.5595
28	1.425	1.0368	1.5679	1.1146	-0.10566	0.17031	-0.016379	0.039422	-0.75592	-1.0687	-0.75592	-1.0001
29	1.2282	1.1991	0.96951	0.97542	-0.56423	-0.26954	-0.74191	-0.40274	-0.72959	-0.71717	-0.72959	-0.91876
30	1.015	1.0282	1.0368	0.92491	-0.4701	-0.24755	-0.53618	-0.38152	-0.6787	-0.80933	-0.6787	-0.8469
31	0.25168	0.53835	-0.026202	0.33172	0.032431	-0.098978	-0.11793	-0.21802	-0.019701	-0.067177	-0.019701	-0.19776
32	1.3382	0.75728	1.2757	0.60602	1.1176	-0.16248	1.1011	-0.13501	-0.8204	-0.67792	-0.8204	-0.6054
33	1.1806	0.64844	1.193	0.60572	-0.59439	-0.36626	-0.71468	-0.33653	-0.64601	-0.75174	-0.64601	-0.80292
34	1.484	1.1418	1.4368	0.92015	-0.49165	-0.54701	-0.43313	-0.54166	-1.5077	-0.72013	-1.5077	-0.74958
35	1.4251	1.158	1.3384	0.85291	-0.30173	-0.32915	-0.58067	-0.27756	-0.88043	-0.6707	-0.88043	-0.81477
36	1.0925	0.92199	0.9657	0.69026	-0.38745	-0.21646	-0.36428	-0.2335	-0.95934	-0.52487	-0.95934	-0.56564
37	0.81263	0.76666	0.87237	0.48633	-0.11311	0.044122	-0.046994	-0.053157	-0.7447	-0.39424	-0.7447	-0.60909
38	0.32076	-0.17211	0.54723	-0.095829	-0.43459	-0.29614	-0.45887	-0.32675	0.080376	-0.25407	0.080376	-0.12629
39	0.54653	0.34749	0.56557	0.040814	0.017115	-0.34747	-0.20688	-0.23018	-0.56267	-0.4251	-0.56267	-0.39933
40	0.087586	0.1495	0.6754	-0.072908	0.11721	-0.03208	0.21068	-0.070964	-0.67051	-0.010264	-0.67051	0.0049339
41	0.81924	0.20373	0.93491	0.37881	-0.65547	-0.36374	-0.49157	-0.39465	-0.50702	0.005681	-0.50702	0.035567
42	0.46084	0.45992	0.70821	0.1629	0.50875	-0.27921	0.68544	-0.15914	-0.49482	-0.37861	-0.49482	-0.36447
43	0.82662	0.068072	0.5319	-0.08888	-0.1792	-0.48878	-0.19638	-0.43502	-0.25568	0.019275	-0.25568	-0.078565
44	1.1865	0.76473	1.0256	0.53359	0.75641	0.14346	0.45299	-0.0077842	-0.3495	-0.50016	-0.3495	-0.72176
45	1.0278	1.0417	1.4919	0.75754	-0.62781	-0.36933	-0.55998	-0.40595	-0.55443	-0.50561	-0.55443	-0.73918
46	1.0767	1.135	1.0139	0.79916	-0.37131	-0.41901	-0.53655	-0.37878	-0.58349	-0.583	-0.58349	-0.80174
47	1.2251	0.94712	0.96742	0.68787	-0.4212	-0.22195	-0.3225	-0.19575	-0.62621	-0.49777	-0.62621	-0.50683
48	1.254	0.8383	1.3961	0.51288	-0.11441	-0.16038	-0.037731	-0.19979	-0.35219	-0.4168	-0.35219	-0.33641
49	1.4248	0.83035	1.408	0.69832	-0.48437	-0.26012	-0.37344	-0.38266	-0.82359	-0.70544	-0.82359	-0.85337
50	1.1829	0.82314	1.1835	0.52551	0.00094141	0.024963	-0.10326	-0.046795	-0.8698	-0.41377	-0.8698	-0.60944
51	-0.46864	-0.59369	-0.51603	-0.42477	0.16554	-0.29941	-0.29315	-0.24353	0.55588	0.17736	0.55588	0.34834
52	-0.87218	-0.90234	-0.76149	-0.75883	-0.8034	-1.1022	-1.0043	-1.0773	0.33414	0.32585	0.33414	0.50674
53	-1.1801	-0.99826	-1.043	-0.9117	-1.1904	-0.96031	-1.2184	-0.89705	0.2171	0.44919	0.2171	0.56351
54	-0.93868	-0.8474	-0.77829	-1.0092	-0.96349	-1.4094	-1.0971	-1.4678	0.17227	0.37684	0.17227	0.4679
55	-0.95498	-1.02	-0.83534	-1.1595	-1.0684	-0.83992	-1.0124	-0.93419	-0.13829	0.15163	-0.13829	0.4941
56	-0.88547	-0.70962	-0.82816	-0.74979	-0.57347	-0.33711	-0.70947	-0.26745	0.27571	0.34406	0.27571	0.44912
57	-0.91687	-0.55413	-0.62655	-0.56495	-0.89798	-1.1273	-0.7302	-1.1376	0.26636	0.3368	0.26636	0.22885
58	-0.9351	-0.87896	-0.79526	-1.0478	-1.0169	-1.0099	-1.0675	-1.0058	0.42094	0.43618	0.42094	0.33448
59	-1.0213	-0.74271	-0.65956	-0.50745	-0.62011	-0.50362	-0.67002	-0.59074	0.27447	0.10971	0.27447	0.30393
60	-0.86816	-0.91408	-0.68482	-0.77906	-0.84171	-0.55584	-0.59639	-0.63337	-0.1103	-0.010426	-0.1103	0.023432
61	-0.63157	-0.60523	-0.62771	-0.55538	-0.61866	-0.43609	-0.76208	-0.40058	0.40069	0.39704	0.40069	0.42642
62	-0.94797	-0.31167	-0.64866	-0.41502	-0.85049	-0.55178	-0.6145	-0.32166	-0.064384	0.11922	-0.064384	0.11538
63	-1.1021	-1.0715	-0.89987	-0.80445	-0.67743	-0.65543	-1.0052	-0.82656	0.096884	0.3826	0.096884	0.59698
64	-0.80614	-0.76805	-0.71044	-0.77398	-0.57799	-0.17573	-0.82061	-0.20596	0.10137	0.077179	0.10137	0.061956
65	-1.1354	-1.063	-1.3515	-0.89483	-1.2456	-0.77601	-1.3827	-0.79694	0.24018	0.20658	0.24018	0.54746
66	-0.88534	-0.87376	-0.93697	-0.9655	-1.1146	-1.2138	-1.2264	-1.1322	0.25119	0.30595	0.25119	0.346
67	-0.30641	-0.68195	-0.31473	-0.59118	-0.32544	-0.65339	-0.49898	-0.6054	0.10426	0.12751	0.10426	0.1743
68	-0.97818	-0.81438	-0.67679	-0.74964	-1.1249	-1.1802	-0.89343	-1.219	0.20676	0.52015	0.20676	0.85535
69	-1.0908	-0.82457	-0.69275	-0.71621	-0.72248	-0.71057	-0.70647	-0.71491	0.28423	-0.074609	0.28423	0.1618
70	-1.0892	-0.5805	-0.8937	-0.86983	-0.68744	-0.073621	-0.7118	-0.10914	0.18495	0.12728	0.18495	0.29399
71	-0.76049	-0.53817	-0.70617	-0.33443	-0.76417	-0.92087	-0.86534	-1.0244	0.31926	0.25606	0.31926	0.49442
72	-1.069	-1.1894	-0.86546	-1.1202	-0.3763	-0.46762	-0.61868	-0.62046	0.43533	0.84854	0.43533	0.75862
73	-0.26173	-0.28382	0.23132	-0.25845	-0.58708	-0.63642	-0.65719	-0.65318	-0.022979	0.016813	-0.022979	0.11983
74	-0.61308	-0.6215	-0.52001	-0.52147	-0.28479	-0.69385	-0.55421	-0.58752	0.3531	0.23098	0.3531	0.18809
75	-1.02	-0.68797	-0.78148	-0.60564	-0.66641	-0.74287	-0.9164	-0.80242	0.053589	0.34842	0.053589	0.23866
76	-1.3915	-1.4936	-1.2476	-1.4281	-1.3974	-1.5417	-1.3852	-1.5624	0.49344	1.0956	0.49344	1.1669
77	-0.40936	-1.077	-0.1519	-1.0115	-0.0098976	-0.53591	0.14064	-0.74288	0.47858	0.92471	0.47858	0.72133
78	-1.0691	-0.88864	-1.0736	-0.87129	-0.9056	-0.74811	-1.0769	-0.78189	1.0072	0.90468	1.0072	0.81183
79	-1.1532	-0.9565	-0.98309	-0.97042	-1.1858	-0.95967	-1.1426	-1.0813	0.38783	0.31746	0.38783	0.1546
80	-1.4526	-1.2545	-1.2922	-1.2801	-1.1707	-1.045	-1.3215	-1.007	0.62862	0.79555	0.62862	0.9912
81	-1.3384	-0.94285	-1.1702	-0.90424	-1.015	-1.0025	-1.2486	-0.9972	1.1117	0.9407	1.1117	0.96448
82	-1.1354	-0.85286	-1.4264	-1.0179	-1.0017	-0.8429	-1.1696	-0.98732	1.3364	0.67267	1.3364	0.79909
83	-1.0224	-0.99219	-1.0751	-0.90798	-1.0192	-0.88258	-0.89842	-0.78794	1.2605	1.4721	1.2605	1.4871
84	-0.81171	-0.93459	-0.76314	-0.82349	-0.83193	-0.88998	-1.1005	-1.106	1.5599	0.53097	1.5599	0.52414
85	-1.2847	-1.2798	-1.3691	-1.2956	-0.91909	-1.2388	-1.2265	-1.238	1.1194	0.90123	1.1194	0.96809
86	-1.0001	-0.8616	-0.63816	-0.72437	-1.0307	-0.85531	-0.9852	-0.805	0.88199	1.0517	0.88199	1.0517
87	-1.0355	-0.98487	-1.0075	-0.94754	-1.0005	-0.96225	-0.97156	-0.96146	0.89649	0.80707	0.89649	0.64769
88	-1.2329	-0.67107	-0.88808	-0.67036	-0.78821	-0.47283	-0.72666	-0.57972	0.74911	0.67966	0.74911	0.78729
89	-1.1095	-1.0554	-0.90301	-0.95876	-0.92564	-1.3036	-1.1263	-1.3974	1.672	1.085	1.672	1.2119
90	-0.87689	-1.0879	-0.91124	-1.0649	-0.90162	-0.97	-1.0416	-1.0999	1.215	0.96056	1.215	0.97636
91	-1.188	-1.187	-0.92846	-1.0982	-0.97991	-0.90518	-1.0864	-0.93351	1.4207	1.103	1.4207	1.2384
92	-0.83796	-0.71884	-0.57702	-0.79668	-0.44466	-0.52873	-0.2642	-0.43368	0.098567	0.57508	0.098567	0.56261
93	-0.97929	-1.0546	-0.85898	-0.95386	-0.80737	-1.3939	-1.016	-1.2024	1.0179	1.3576	1.0179	1.2895
94	-1.0647	-1.0202	-0.86552	-0.76219	-0.85148	-0.9833	-1.095	-0.83921	1.0498	0.9762	1.0498	0.9243
95	-0.9977	-0.94628	-0.86097	-0.87066	-0.93357	-0.57257	-0.93973	-0.75536	1.3577	0.88808	1.3577	0.98338
96	-1.0046	-1.1723	-0.75209	-1.0873	-0.83014	-1.007	-0.89129	-1.1612	1.3322	1.1589	1.3322	1.16
97	-0.93399	-1.0216	-0.81799	-1.0864	-0.45673	-0.42602	-0.19143	-0.33979	0.4733	0.88654	0.4733	0.80166
98	-1.2273	-1.2126	-1.0549	-1.1769	-0.80846	-1.0514	-0.98604	-1.2106	1.456	1.4506	1.456	1.596
99	-1.175	-0.84425	-1.4203	-0.82559	-1.1457	-1.0118	-1.1804	-1.0437	0.2414	0.47791	0.2414	0.5656
100	-1.2987	-1.2156	-1.3113	-1.1246	-1.0759	-1.1363	-0.83109	-1.0952	1.3493	1.2822	1.3493	1.3826
101	-0.63635	-0.67801	-0.88448	-0.56368	-0.090203	0.20688	-0.11041	0.096303	-0.18197	-0.24327	-0.18197	-0.24679
102	-0.23951	-0.59123	-0.13917	-0.61217	0.73851	0.17672	0.48116	0.062477	0.87291	0.14	0.87291	-0.034226
103	0.17453	0.0036959	-0.10887	-0.20768	1.2859	0.58165	1.0429	0.81305	-0.43652	-0.34208	-0.43652	-0.31384
104	-0.22364	-0.070335	-0.02715	-0.21873	1.2736	0.80097	1.3248	0.916	-0.35804	-0.11564	-0.35804	0.23806
105	-0.57661	-0.18929	-0.29592	-0.40836	0.37663	0.44867	0.58935	0.46965	0.038817	-0.17743	0.038817	-0.11105
106	-0.2561	0.27145	-0.20462	0.18491	-0.3368	-0.25694	-0.38697	-0.17488	-0.048614	-0.48492	-0.048614	-0.48363
107	-0.40218	-0.2004	-0.49408	-0.40423	1.3534	0.97255	1.1576	0.90852	-0.31998	-0.24246	-0.31998	-0.18559
108	-0.65732	-0.55086	-0.34436	-0.48738	0.98185	0.74204	0.6325	0.54457	-0.82053	-0.46134	-0.82053	-0.35878
109	-0.22276	-0.23824	-0.43871	-0.4323	0.26976	0.64755	0.70197	0.76562	-0.22366	-0.3689	-0.22366	-0.36952
110	0.0090036	-0.17522	-0.47553	-0.15373	0.98309	0.40275	0.71594	0.43701	-0.0061715	-0.032964	-0.0061715	0.029597
111	-0.21309	-0.54335	0.01098	-0.55224	0.55287	0.60738	0.53116	0.58894	-0.65279	-0.4552	-0.65279	-0.28265
112	-0.82153	-0.58012	-0.64606	-0.56672	0.22506	0.2202	0.24751	0.30451	-0.34107	-0.4762	-0.34107	-0.35242
113	-0.53408	-0.74486	-0.65489	-0.77569	0.4357	0.39249	0.70198	0.53426	0.20642	0.06904	0.20642	-0.14664
114	-0.6418	0.087187	-0.4914	-0.16168	-0.22279	-0.06524	-0.20079	-0.18446	-0.42687	-0.53436	-0.42687	-0.62196
115	-0.70387	-0.20399	-0.41446	-0.39189	1.3519	0.93	1.2984	0.94415	-0.94348	-0.51264	-0.94348	-0.51933
116	-0.25221	-0.36448	-0.49705	-0.32413	0.94028	0.87897	1.0922	0.81719	-0.63504	-0.34537	-0.63504	-0.38856
117	-0.39805	-0.38214	-0.67136	-0.43905	0.85514	0.60451	1.2906	0.80674	-0.28023	-0.046844	-0.28023	-0.14148
118	-0.45448	-0.24187	-0.63855	-0.31371	0.12569	0.5484	0.37886	0.47734	0.17657	-0.029561	0.17657	0.12683
119	-0.2362	-0.43575	-0.26267	-0.46163	1.196	0.24176	1.0717	0.3817	-0.22138	0.049157	-0.22138	-0.073358
120	0.015426	-0.11	-0.14736	-0.18159	-0.14042	-0.20351	-0.011168	-0.038364	-0.93733	-0.52463	-0.93733	-0.37884
121	0.39446	0.50894	-0.065936	0.21556	0.020651	-0.39802	-0.22928	-0.291	-1.0102	-0.54524	-1.0102	-0.59362
122	-0.7462	-0.63105	-0.52767	-0.50477	0.53685	0.4577	0.99197	0.60939	-0.68687	-0.21333	-0.68687	-0.60606
123	-0.26415	-0.31088	-0.48373	-0.20362	0.63645	0.90518	0.90554	0.77033	-0.64505	-0.6371	-0.64505	-0.36993
124	-0.30267	-0.38492	-0.40321	-0.41723	0.84071	0.72241	0.69991	0.78759	-0.50374	-0.71579	-0.50374	-0.48174
125	-0.012501	-0.34935	-0.15428	-0.26255	0.2564	0.23839	0.45687	0.48656	-0.41278	-0.57321	-0.41278	-0.6225
126	-1.1657	-1.1457	-1.5709	-1.245	-1.1772	-0.87691	-1.3139	-0.90996	1.152	0.90967	1.152	0.91319
127	-0.56741	-0.79629	-1.04	-0.70191	-0.23002	-0.39059	-0.85388	-0.49159	0.60211	0.51975	0.60211	0.43255
128	-1.0876	-1.052	-1.1304	-0.96633	-1.1958	-0.85693	-1.2144	-0.82837	0.61466	0.90106	0.61466	0.79596
129	-0.85817	-0.95978	-0.71031	-1.1196	-1.1696	-0.87864	-0.9141	-1.1217	1.0984	1.0742	1.0984	0.98302
130	-1.0186	-1.0433	-1.1051	-1.1628	-0.92334	-1.0757	-0.80654	-1.0716	0.84441	0.77304	0.84441	0.82064
131	-0.97787	-1.036	-1.1432	-1.0312	-0.42657	-0.86819	-0.58381	-0.92306	0.8243	0.77314	0.8243	0.75952
132	-1.3503	-1.1094	-1.3328	-1.159	-1.1024	-0.99259	-1.3801	-1.0529	1.2539	1.4482	1.2539	1.4465
133	-1.3407	-1.0916	-1.4497	-1.1351	-1.2245	-0.89677	-1.4708	-0.863	1.4888	1.0852	1.4888	1.4136
134	-1.0309	-1.0484	-1.2399	-1.1136	-0.93126	-1.0743	-1.2099	-0.99667	1.3895	1.3435	1.3895	1.1212
135	-1.319	-1.2367	-1.435	-1.0662	-1.1489	-1.156	-1.3162	-1.2579	1.0474	1.1592	1.0474	1.2439
136	-1.094	-0.86405	-1.3482	-0.73591	-0.73233	-0.59565	-0.75856	-0.59777	1.1824	0.97321	1.1824	0.94753
137	-0.99841	-1.3396	-0.84675	-1.2372	-0.85255	-1.1027	-0.9919	-0.98776	1.4575	1.1872	1.4575	1.3222
138	-1.1679	-1.0209	-1.1805	-0.99786	-1.2535	-0.85521	-1.2925	-1.038	1.3357	0.77205	1.3357	0.89152
139	-1.188	-1.2485	-1.5162	-1.3743	-1.2565	-0.76122	-1.238	-0.81904	1.2123	1.0819	1.2123	1.3438
140	-1.2228	-0.8404	-1.127	-0.64703	-1.1676	-0.85026	-1.0237	-0.96968	1.2715	1.0939	1.2715	0.85735
141	-0.87799	-1.0315	-0.90117	-0.9945	-1.3761	-1.0489	-1.4049	-1.2175	1.4667	0.89548	1.4667	1.1254
142	-1.2321	-1.21	-1.1774	-1.0913	-0.79876	-0.85718	-0.96087	-0.7385	0.83735	1.0818	0.83735	0.99229
143	-1.3309	-0.94226	-1.2475	-0.92813	-1.3487	-1.1735	-1.3759	-1.2311	1.156	1.4114	1.156	1.4371
144	-1.2212	-1.367	-1.3197	-1.4539	-0.99779	-1.0704	-0.89834	-1.2643	0.86751	0.95529	0.86751	0.94751
145	-1.0952	-1.2538	-0.9468	-1.1945	-1.4031	-1.1484	-1.0601	-1.1599	0.64066	0.58242	0.64066	0.85637
146	-1.2135	-1.0134	-1.0583	-1.086	-1.013	-0.60392	-0.86672	-0.78451	1.2818	1.221	1.2818	1.3694
147	-1.4586	-0.99536	-1.1097	-0.86989	-1.5256	-0.94693	-1.2602	-1.0667	1.1145	1.2042	1.1145	1.2596
148	-1.1569	-0.78957	-1.1236	-0.72957	-1.2634	-0.81689	-1.2002	-0.7578	0.5398	0.80554	0.5398	0.83131
149	-1.1266	-0.84047	-1.0922	-0.87211	-1.1672	-1.0659	-1.0053	-1.0104	1.1197	0.60744	1.1197	0.57018
150	-0.96328	-1.1808	-1.4731	-1.367	-1.1702	-1.174	-1.3912	-1.2381	0.52341	1.1574	0.52341	1.1129
151	-0.5666	-0.44127	-0.45948	-0.46435	0.22816	0.11877	0.30411	-0.055566	-0.24373	-0.18006	-0.24373	-0.14593
152	-0.40131	-0.7268	-0.050277	-0.53328	-0.6754	-0.49401	-0.64743	-0.5502	0.56967	0.11835	0.56967	0.14653
153	-1.0416	-0.73142	-0.98874	-0.70722	-1.1565	-0.68234	-1.1651	-0.70357	-0.15651	0.28835	-0.15651	0.51691
154	-0.95742	-0.42469	-0.6122	-0.61515	-0.54831	-0.6098	-0.45028	-0.58592	0.22685	0.54469	0.22685	0.48321
155	-0.63771	-0.81538	-0.7263	-0.62751	-0.90371	-0.13949	-0.64895	-0.38165	-0.023925	0.085759	-0.023925	0.3105
156	-0.52587	-0.89926	-0.44762	-0.71311	-0.28406	-0.65278	-0.49285	-0.62941	0.89535	0.39874	0.89535	0.26953
157	-0.89698	-0.62306	-0.35416	-0.5281	-0.87662	-0.58344	-0.62672	-0.62012	-0.36109	-0.095091	-0.36109	-0.048434
158	-1.1387	-0.72862	-0.85468	-1.0359	-0.55617	-0.64838	-0.59153	-0.67642	-0.37016	0.32932	-0.37016	0.46061
159	-0.76419	-0.83238	-0.51216	-0.80576	0.16097	-0.56775	0.055989	-0.66745	0.63279	0.26702	0.63279	0.42753
160	-1.0906	-0.76992	-0.77496	-0.5486	-0.55143	-0.3697	-0.68176	-0.42008	0.21597	0.047438	0.21597	0.20557
161	-0.95883	-0.74137	-0.99227	-0.81018	-0.498	-0.21182	-0.41159	-0.16059	-0.15085	0.0025324	-0.15085	0.047404
162	-0.96415	-0.8276	-1.0472	-0.76092	-0.88144	-0.637	-0.79941	-0.48232	0.21184	0.53599	0.21184	0.48698
163	-0.67254	-0.49553	0.034731	-0.4952	-0.45012	-0.68615	-0.097559	-0.70387	0.57078	-0.13756	0.57078	-0.048522
164	-0.79281	-0.80456	-0.58735	-0.7812	-0.7719	-0.5696	-0.68255	-0.56079	1.0238	0.60843	1.0238	0.71435
165	-0.89735	-0.92185	-1.0291	-0.92626	-0.41131	-0.37421	-0.4612	-0.35791	0.074475	0.55577	0.074475	0.60854
166	-0.87042	-0.84108	-0.66542	-0.70537	-0.43508	-0.43723	-0.86185	-0.77977	0.004144	0.19083	0.004144	0.13435
167	-0.84096	-0.85899	-0.65593	-0.75395	-0.87642	-0.78656	-0.93076	-0.73753	-0.31902	-0.013576	-0.31902	0.37613
168	-1.1611	-0.70208	-0.89289	-0.50965	-1.1119	-0.631	-0.7623	-0.62568	0.32514	0.18304	0.32514	0.26861
169	-0.47254	-0.79242	-0.20399	-0.77327	-0.35827	-0.36585	-0.084449	-0.43123	0.070999	0.39712	0.070999	0.32212
170	-0.89073	-0.73884	-0.56832	-0.46636	-0.61664	-0.2901	-0.64651	-0.34069	-0.48812	0.18577	-0.48812	0.26861
171	-0.58777	-0.74075	-0.8098	-0.71585	-0.57334	-0.55993	-0.63996	-0.5087	-0.035221	0.81152	-0.035221	0.76014
172	-0.80689	-0.78646	-0.68594	-0.705	-0.8281	-0.57913	-0.90369	-0.63084	0.24723	0.11858	0.24723	0.36515
173	-0.90665	-0.85062	-0.95685	-0.77193	-0.15956	-0.39629	-0.28107	-0.50539	1.1131	0.62898	1.1131	0.73659
174	-0.78952	-0.76197	-0.67023	-0.66865	-0.80612	-0.57066	-0.54962	-0.28277	0.39213	0.18284	0.39213	0.41768
175	-0.70884	-0.58985	-0.61348	-0.37122	-0.60094	-0.53614	-0.66191	-0.53216	-0.21744	-0.16309	-0.21744	0.053547
176	-0.38517	-1.1059	-0.64513	-1.0917	-0.4175	-0.42519	-0.45266	-0.35801	0.026716	-0.065564	0.026716	0.089362
177	-0.67913	-0.5973	-0.64119	-0.37772	0.24778	0.084623	0.83496	0.11858	0.55633	-0.2555	0.55633	-0.047748
178	-1.0661	-0.88007	-0.89866	-0.72274	-1.0035	-0.61264	-0.79493	-0.662	0.57961	0.39327	0.57961	0.72042
179	-0.7908	-1.0357	-0.77377	-0.8652	-0.52811	-0.55845	-0.56912	-0.67807	-0.039812	-0.14124	-0.039812	0.086015
180	-0.40731	0.13396	-0.03695	-0.091532	0.7413	0.23166	0.27801	0.31385	-0.094426	-0.22816	-0.094426	0.0039516
181	-1.0044	-1.1061	-1.0752	-0.90897	-0.80765	-1.1451	-0.88496	-1.0333	0.18455	0.3031	0.18455	0.26179
182	-1.0313	-1.127	-1.0103	-0.91488	-0.83249	-0.56798	-0.63819	-0.61378	0.83636	0.78976	0.83636	0.89918
183	-0.73863	-0.71106	-0.71147	-0.64679	-0.66543	-0.27044	-0.74231	-0.19571	0.19736	0.14918	0.19736	0.34562
184	-0.84262	-0.94413	-1.1384	-0.99709	-0.21995	-0.50675	-0.2596	-0.42155	0.49781	0.41561	0.49781	0.36053
185	-0.76833	-1.0503	-0.79798	-0.98293	0.056407	0.060656	-0.47494	-0.13959	0.037693	0.33664	0.037693	0.28336

## Sheet: 2e
reliability	lffa	rffa	leba	reba	lppa	rppa
mean	0.95544	0.97762	0.95063	0.97908	0.9143	0.90286
bootstrap	0.97441	0.98961	0.96311	0.98626	0.82916	0.89522
bootstrap	0.98058	0.98623	0.97388	0.98548	0.94382	0.89878
bootstrap	0.96631	0.98286	0.96501	0.98796	0.82161	0.9258
bootstrap	0.95442	0.98199	0.97108	0.98831	0.92256	0.94276
bootstrap	0.95795	0.96235	0.93024	0.989	0.94402	0.91671
bootstrap	0.95495	0.97301	0.96454	0.93541	0.93069	0.82982
bootstrap	0.95666	0.97235	0.93038	0.98215	0.93811	0.8772
bootstrap	0.94687	0.97757	0.94609	0.98773	0.9314	0.86752
bootstrap	0.94871	0.98005	0.94896	0.9686	0.9442	0.93637
bootstrap	0.91353	0.97022	0.91305	0.97993	0.93742	0.93839
model acc	0.92027	0.9064	0.90001	0.91852	0.88248	0.9008
shuff control
mean	0.84785	0.81364	0.73462	0.75615	0.76047	0.7819
bootstrap	0.82994	0.83129	0.73244	0.74719	0.76271	0.75657
bootstrap	0.84322	0.82588	0.74104	0.74373	0.78188	0.76302
bootstrap	0.82863	0.82278	0.69294	0.77379	0.74523	0.78735
bootstrap	0.85164	0.83663	0.73036	0.75026	0.74344	0.75972
bootstrap	0.8537	0.80939	0.75242	0.77932	0.7704	0.7883
bootstrap	0.84644	0.81988	0.70407	0.78282	0.75439	0.7772
bootstrap	0.8412	0.82284	0.7519	0.72502	0.76582	0.74629
bootstrap	0.85468	0.80951	0.75294	0.75754	0.76736	0.78161
bootstrap	0.8623	0.78293	0.73934	0.79115	0.77669	0.79237
bootstrap	0.83756	0.81944	0.71106	0.753	0.75887	0.78955
bootstrap	0.83933	0.79108	0.71957	0.77263	0.79034	0.77301
bootstrap	0.86337	0.8012	0.72199	0.74671	0.73175	0.77946
bootstrap	0.84115	0.81977	0.76672	0.77764	0.78313	0.79224
bootstrap	0.86282	0.81891	0.71417	0.75768	0.76629	0.76992
bootstrap	0.85154	0.83032	0.72652	0.73255	0.76539	0.7913
bootstrap	0.8375	0.81785	0.69751	0.7461	0.75127	0.79081
bootstrap	0.85112	0.81083	0.76337	0.74893	0.76479	0.81753
bootstrap	0.84133	0.8011	0.76612	0.77376	0.76544	0.77281
bootstrap	0.87094	0.80858	0.76301	0.75915	0.76166	0.78938
bootstrap	0.86986	0.83169	0.70982	0.77537	0.75166	0.8134
bootstrap	0.87852	0.82506	0.71471	0.74091	0.75381	0.75196
bootstrap	0.85901	0.79338	0.71356	0.71461	0.75054	0.78077
bootstrap	0.83918	0.82551	0.72336	0.76335	0.75707	0.77366
bootstrap	0.85326	0.82814	0.72423	0.74363	0.7773	0.77316
bootstrap	0.84053	0.81996	0.75585	0.74083	0.74769	0.76895
bootstrap	0.83678	0.80201	0.70651	0.72463	0.76136	0.78681
bootstrap	0.86065	0.81913	0.7474	0.74832	0.77071	0.78466
bootstrap	0.84646	0.79668	0.74142	0.72712	0.75152	0.77048
bootstrap	0.83675	0.81545	0.78314	0.72592	0.76736	0.77076
bootstrap	0.86513	0.79677	0.75759	0.74638	0.74415	0.77991
bootstrap	0.83753	0.80417	0.71574	0.73281	0.77752	0.78211
bootstrap	0.87368	0.837	0.70975	0.75133	0.73343	0.78125
bootstrap	0.8313	0.79486	0.77145	0.74365	0.77064	0.76115
bootstrap	0.8452	0.81417	0.74192	0.79052	0.78511	0.77028
bootstrap	0.83237	0.81847	0.72185	0.75697	0.76609	0.78121
bootstrap	0.86919	0.81231	0.73679	0.75836	0.78361	0.75407
bootstrap	0.82254	0.83725	0.72727	0.75068	0.74942	0.7761
bootstrap	0.85936	0.81511	0.75062	0.75196	0.78439	0.7903
bootstrap	0.83588	0.83239	0.76007	0.74268	0.76719	0.79545
bootstrap	0.84422	0.78835	0.6906	0.76424	0.72965	0.79564
bootstrap	0.83235	0.80853	0.71855	0.76469	0.761	0.78936
bootstrap	0.84998	0.82881	0.72884	0.7535	0.77441	0.79034
bootstrap	0.85688	0.81924	0.75068	0.7606	0.77516	0.77543
bootstrap	0.83747	0.80868	0.72618	0.76361	0.73926	0.8058
bootstrap	0.87372	0.80041	0.73396	0.74397	0.72333	0.80525
bootstrap	0.84922	0.80104	0.73135	0.7618	0.76625	0.78928
bootstrap	0.8518	0.80129	0.74632	0.74422	0.7665	0.75488
bootstrap	0.85423	0.80319	0.74707	0.79459	0.75957	0.78214
bootstrap	0.83608	0.83462	0.73649	0.74367	0.7535	0.77378
bootstrap	0.84443	0.8276	0.72486	0.72046	0.76934	0.7758
bootstrap	0.85981	0.82007	0.72603	0.75802	0.75093	0.80069
bootstrap	0.85715	0.80313	0.7446	0.77389	0.74727	0.80024
bootstrap	0.82256	0.83538	0.75187	0.75653	0.78121	0.7537
bootstrap	0.86122	0.83352	0.7335	0.75531	0.75364	0.79217
bootstrap	0.8668	0.8265	0.73774	0.74781	0.78768	0.76951
bootstrap	0.85483	0.82258	0.74078	0.76591	0.73232	0.7658
bootstrap	0.86607	0.81108	0.74742	0.74631	0.72402	0.77762
bootstrap	0.83692	0.81928	0.73424	0.71346	0.79703	0.79415
bootstrap	0.83925	0.8017	0.70512	0.76078	0.7536	0.80465
bootstrap	0.84593	0.81556	0.72253	0.75354	0.75783	0.75127
bootstrap	0.82718	0.80263	0.72141	0.76302	0.73849	0.79441
bootstrap	0.8723	0.82619	0.75131	0.74001	0.77378	0.80544
bootstrap	0.84169	0.79707	0.75892	0.74408	0.77653	0.77894
bootstrap	0.83221	0.81066	0.76557	0.75025	0.7766	0.81085
bootstrap	0.84896	0.81872	0.75943	0.75702	0.77001	0.78134
bootstrap	0.83518	0.79115	0.70705	0.77232	0.74768	0.78251
bootstrap	0.84594	0.80026	0.7339	0.75057	0.74378	0.79632
bootstrap	0.85609	0.82314	0.73969	0.75701	0.74976	0.77291
bootstrap	0.85635	0.8028	0.74339	0.7473	0.77442	0.77769
bootstrap	0.83835	0.81708	0.7563	0.75989	0.76056	0.77866
bootstrap	0.84586	0.8437	0.72127	0.76806	0.75522	0.7993
bootstrap	0.85054	0.79763	0.70933	0.77655	0.74999	0.79072
bootstrap	0.85712	0.80868	0.75889	0.75007	0.74998	0.81137
bootstrap	0.85236	0.80151	0.75399	0.75738	0.75415	0.78675
bootstrap	0.85125	0.8005	0.75278	0.75896	0.76355	0.82218
bootstrap	0.86019	0.81431	0.71189	0.78459	0.74743	0.79435
bootstrap	0.85225	0.84098	0.72433	0.76755	0.76773	0.78303
bootstrap	0.84962	0.79652	0.75278	0.75667	0.77557	0.75964
bootstrap	0.83221	0.79696	0.71899	0.74611	0.75087	0.78406
bootstrap	0.83405	0.8026	0.70838	0.76387	0.74455	0.79585
bootstrap	0.84366	0.81511	0.72801	0.77519	0.75555	0.7896
bootstrap	0.84563	0.80751	0.75512	0.78933	0.76618	0.77833
bootstrap	0.86496	0.81343	0.75093	0.74098	0.76421	0.74798
bootstrap	0.84748	0.81582	0.71546	0.76234	0.75543	0.77486
bootstrap	0.81906	0.82239	0.74365	0.77733	0.7561	0.78152
bootstrap	0.84688	0.78827	0.72034	0.76373	0.74876	0.78603
bootstrap	0.84609	0.82573	0.70735	0.78347	0.72802	0.77109
bootstrap	0.82889	0.80976	0.74723	0.74219	0.74423	0.7606
bootstrap	0.83682	0.81525	0.74415	0.7561	0.77388	0.7835
bootstrap	0.83286	0.80795	0.75425	0.7705	0.76081	0.78598
bootstrap	0.86736	0.81697	0.71632	0.78118	0.74969	0.78026
bootstrap	0.86078	0.81079	0.70532	0.73889	0.77909	0.77092
bootstrap	0.85414	0.80849	0.76218	0.76806	0.72694	0.77083
bootstrap	0.84622	0.80854	0.7189	0.72849	0.7664	0.78344
bootstrap	0.84547	0.78653	0.73765	0.74386	0.76725	0.7998
bootstrap	0.8574	0.80506	0.71921	0.76422	0.77017	0.79028
bootstrap	0.83498	0.81177	0.74015	0.77781	0.75377	0.77804
bootstrap	0.84202	0.82739	0.75345	0.79557	0.77552	0.80275
bootstrap	0.83602	0.83043	0.71588	0.73967	0.79076	0.76856
bootstrap	0.8458	0.83309	0.73714	0.74844	0.78284	0.767

## Sheet: 2f
Model perf	lffa		rffa		leba		reba		lppa		rppa
within faces	0.74889		0.71767		0.4923		0.6606		0.56533		0.72805
within bodies	0.44439		0.32758		0.70935		0.79506		0.62391		0.56009
within objects	0.39484		0.61461		0.6739		0.66502		0.4229		0.38297
within scenes	0.29264		0.36839		0.52536		0.56589		0.4936		0.6191
Reliabiliity
	lffa		rffa		leba		reba		lppa		rppa
	mean	sem	mean	sem	mean	sem	mean	sem	mean	sem	mean	sem
within faces	0.88237	0.035766	0.88088	0.027871	0.89811	0.022259	0.91789	0.029647	0.72318	0.082023	0.804	0.064628
within bodies	0.86009	0.069744	0.96748	0.013696	0.87002	0.056333	0.96196	0.021582	0.76557	0.1004	0.83884	0.12789
within objects	0.77721	0.13106	0.96637	0.013814	0.87249	0.071102	0.96958	0.021937	0.7884	0.14109	0.82627	0.08396
within scenes	0.86506	0.10311	0.98095	0.0062416	0.94115	0.042057	0.98649	0.0067656	0.83876	0.11957	0.70128	0.12382

## Sheet: 3b-c
lFFA
	reliability	mean	s1	s2	s3	s4
	allstim	0.85617	0.782907	0.880645	0.863438	0.897709
	faces	0.61457	0.726914	0.626184	0.563648	0.541531
	bodies	0.3757	0.11971	0.395836	0.466253	0.521007
	objects	0.28248	0.09286	0.43028	0.31848	0.288314
	scenes	0.23553	0.126514	0.270504	0.171445	0.37367
	model acc	mean	s1	s2	s3	s4
	allstim	0.82971	0.750811	0.844783	0.849043	0.874204
	faces	0.50954	0.459974	0.73529	0.64658	0.196317
	bodies	0.28414	0.332078	0.0704392	0.243817	0.490235
	objects	0.19729	0.132434	0.248105	0.149011	0.25961
	scenes	0.20367	0.0982782	0.0516359	0.320119	0.344655
	expert acc	mean	e1	e2	e3	e4	e5	e6	e7	e8	e9	e10
	allstim	0.80747	0.733085	0.818374	0.782018	0.847421	0.817255	0.832119	0.818679	0.852442	0.75405	0.819207
	faces	0.42924	-0.0281572	0.43393	0.60649	0.571823	0.476472	0.564542	0.376545	0.402235	0.34106	0.547422
	bodies	0.21982	0.370227	0.180201	0.354946	0.367618	0.219824	0.177049	0.275384	-0.000813208	0.117095	0.136669
	objects	0.10448	0.099746	0.214267	0.0521045	0.0918911	0.0892997	-0.0342099	0.16728	0.190087	-0.0176341	0.191969
	scenes	0.14558	0.175052	0.312777	0.102201	0.292343	0.170671	0.113425	0.111099	-0.122063	0.20664	0.093699
	novice acc	mean	n1	n2	n3	n4	n5	n6	n7	n8	n9	n10	n11	n12	n13	n14	n15	n16	n17	n18	n19	n20	n21	n22	n23	n24	n25	n26	n27	n28	n29	n30	n31	n32	n33	n34	n35	n36	n37	n38	n39	n40	n41	n42	n43	n44	n45	n46	n47
	allstim	0.73924	0.785756	0.775814	0.760796	0.742556	0.613603	0.728372	0.607499	0.813292	0.734377	0.820958	0.782663	0.804128	0.774465	0.574681	0.740573	0.701064	0.771377	0.578629	0.745793	0.773549	0.699516	0.776196	0.824918	0.791362	0.741622	0.680269	0.744924	0.822519	0.784637	0.830137	0.703856	0.6795	0.7918	0.648876	0.777838	0.837983	0.708225	0.73311	0.723043	0.725998	0.773863	0.766562	0.81797	0.783956	0.751055	0.71065	0.842782
	faces	0.36543	-0.0582898	0.46211	0.49942	0.51221	-0.019925	0.348199	-0.0612116	0.583003	0.483586	0.329413	0.549147	0.563661	0.327443	0.474904	0.372332	0.374926	0.288457	0.407778	0.479407	0.181141	0.286769	0.55457	0.457804	0.384066	0.592427	0.509648	0.495435	-0.0466099	0.181141	0.46955	-0.0926661	-0.0319043	0.62862	0.382866	0.354652	0.606948	-0.335536	0.230287	0.491121	-0.185359	0.370252	0.406887	0.485664	0.525786	0.562409	-0.228182	0.426243
	bodies	0.22264	0.251613	0.253791	0.324083	0.144863	0.260758	0.396847	0.282229	0.273071	0.142505	0.276742	0.197293	0.220146	0.221639	0.12108	0.230608	0.291083	0.263938	-0.0430909	0.23816	0.281167	0.0261483	0.340803	0.177056	0.15091	0.177909	0.163294	0.363282	0.183793	0.319214	0.262628	0.199931	0.177243	0.141233	0.102816	0.287957	0.307528	0.193013	0.265413	0.333518	0.224164	0.255058	NaN	0.20386	0.263154	0.292513	0.37435	0.234026
	objects	0.10551	0.176539	0.0918359	0.173945	0.0477003	0.00866247	0.101739	0.111636	0.221086	0.116172	0.0266451	0.199591	0.147522	0.232763	0.0621182	0.0479716	0.0891091	0.198731	0.203592	-0.00036039	-0.051285	0.168152	0.11189	0.248903	0.182259	0.00951784	0.0935863	0.0433131	0.181527	0.122679	0.111275	0.0820077	0.126673	0.0980212	0.108524	0.143878	0.189432	0.251353	0.0832604	-0.0560062	0.0823068	0.143623	0.249287	0.092315	-0.0919393	0.0810431	-0.0854682	0.2847
	scenes	0.07908	0.296619	-0.00367826	0.209086	0.278971	0.149255	0.288011	-0.139755	0.302964	0.119508	0.00564661	NaN	0.249893	0.286849	0.285371	-0.0737287	0.141434	NaN	0.274568	0.0855493	-0.0558096	-0.0283423	0.23027	0.0470889	0.125268	0.0551722	0.043954	0.0610519	0.196407	-0.0160319	0.0513194	0.103184	-0.00765507	0.0209988	0.154637	-0.0550544	0.113425	0.113014	-0.093913	0.204757	-0.0353168	NaN	NaN	0.244683	0.056716	0.141488	0.0290608	0.286056
rFFA
	reliability	mean	s1	s2	s3	s4
	allstim	0.83547	0.789738	0.853561	0.824187	0.874394
	faces	0.57422	0.742512	0.489825	0.499936	0.56462
	bodies	0.30036	0.287641	0.274622	0.164254	0.47493
	objects	0.34324	0.332604	0.385416	0.347116	0.307836
	scenes	0.36739	0.413408	0.267315	0.312008	0.47681
	model acc	mean	s1	s2	s3	s4
	allstim	0.8071	0.722553	0.85048	0.816537	0.838838
	faces	0.5183	0.386875	0.720785	0.650843	0.314701
	bodies	0.18708	0.0944077	0.345741	0.065436	0.242749
	objects	0.2671	0.0409441	0.20903	0.425264	0.393146
	scenes	0.20004	0.2363	0.207676	0.0881484	0.268028
	expert acc	mean	e1	e2	e3	e4	e5	e6	e7	e8	e9	e10
	allstim	0.78594	0.741308	0.796122	0.770933	0.804621	0.801787	0.799882	0.777139	0.814835	0.744761	0.807998
	faces	0.30276	-0.048651	0.272029	0.435383	0.385649	0.366447	0.421793	0.247392	0.229716	0.187624	0.530244
	bodies	0.18913	0.289017	0.186973	0.269084	0.272468	0.235914	0.212324	0.161734	0.123273	0.0334135	0.107102
	objects	0.16535	0.159117	0.3096	0.0890479	0.0225472	0.184561	0.0919872	0.24886	0.205368	0.0918638	0.250532
	scenes	0.19457	0.258435	0.388393	-0.0312149	0.389261	0.258861	0.183227	0.177626	-0.218973	0.321462	0.21859
	novice acc	mean	n1	n2	n3	n4	n5	n6	n7	n8	n9	n10	n11	n12	n13	n14	n15	n16	n17	n18	n19	n20	n21	n22	n23	n24	n25	n26	n27	n28	n29	n30	n31	n32	n33	n34	n35	n36	n37	n38	n39	n40	n41	n42	n43	n44	n45	n46	n47
	allstim	0.7251	0.779211	0.770295	0.745528	0.729583	0.617722	0.747265	0.628709	0.802712	0.688755	0.794932	0.775677	0.791174	0.770405	0.518981	0.747527	0.725548	0.762065	0.524442	0.717105	0.764203	0.705978	0.764676	0.798617	0.762199	0.718979	0.671457	0.728288	0.802299	0.738264	0.796628	0.71149	0.697547	0.77724	0.663727	0.73672	0.796021	0.705067	0.731297	0.675302	0.737634	0.771646	0.762136	0.796626	0.765396	0.741703	0.681576	0.81736
	faces	0.29376	0.0309926	0.378017	0.382468	0.405782	-0.0260404	0.426685	0.0566301	0.572246	0.246258	0.425601	0.449969	0.434351	0.489088	0.341391	0.459064	0.180034	0.19876	0.223219	0.396065	0.191362	0.377206	0.390178	0.261121	0.340177	0.478986	0.545275	0.265009	-0.135495	0.191362	0.374592	0.053563	-0.126201	0.490592	0.251271	0.177324	0.47868	-0.305659	0.256904	0.301238	-0.233059	0.456075	0.276436	0.421102	0.402508	0.443481	-0.208546	0.218683
	bodies	0.16206	0.212132	0.133035	0.221805	0.140355	0.118484	0.327114	0.173876	0.23383	0.162474	0.209507	0.133321	0.1424	0.144788	0.0741427	0.163408	0.24803	0.165789	0.126954	0.151961	0.202061	0.0696323	0.269897	0.168171	0.0983403	0.109627	0.0443824	0.269536	0.0902867	0.199229	0.146722	0.213295	0.0781152	0.209441	0.0884575	0.234825	0.265421	0.141869	0.153687	0.126108	0.185252	0.112696	NaN	0.156297	0.120579	0.20286	0.253405	0.167587
	objects	0.18178	0.307325	0.272931	0.231272	0.0124785	0.097414	0.227348	0.198664	0.378324	0.181065	0.102456	0.271274	0.230088	0.290017	0.0865711	0.240131	0.270382	0.314166	0.181297	-0.0349956	0.0506874	0.197394	0.252769	0.201	0.21244	0.0193659	0.212627	0.13214	0.224178	0.233551	0.20541	0.224791	0.277203	0.16156	0.176021	0.26084	0.273492	0.325343	0.177324	-0.0200971	0.222624	0.223799	0.336495	0.255864	-0.131933	0.130612	0.0263977	0.386254
	scenes	0.11522	0.379383	0.0553173	0.33232	0.283838	0.201792	0.370813	-0.170157	0.408283	0.216745	-0.0571269	NaN	0.416317	0.366805	0.322536	0.0232244	0.272853	NaN	0.303061	0.0569514	-0.142292	0.047671	0.240846	0.0827926	0.213033	0.020403	-0.0518812	0.193285	0.280646	-0.0127026	0.0777111	0.131021	0.115707	0.0594827	0.148291	0.0869423	0.183227	0.185213	-0.112321	0.31619	0.00358899	NaN	NaN	0.271636	0.0913352	0.261761	0.0337668	0.32104
lEBA
	reliability	mean	s1	s2	s3	s4
	allstim	0.85054	0.792065	0.852502	0.876021	0.881554
	faces	0.68264	0.529929	0.647012	0.72436	0.829274
	bodies	0.66319	0.567263	0.685128	0.723397	0.676967
	objects	0.6515	0.547498	0.693533	0.667045	0.697906
	scenes	0.51084	0.637188	0.482514	0.392595	0.531052
	model acc	mean	s1	s2	s3	s4
	allstim	0.80957	0.762983	0.8053	0.831268	0.83872
	faces	0.37564	0.26711	0.482366	0.306018	0.447074
	bodies	0.51924	0.498921	0.468707	0.509258	0.600054
	objects	0.53371	0.421063	0.628913	0.570734	0.51414
	scenes	0.34697	0.354083	0.259922	0.423164	0.350697
	expert acc	mean	e1	e2	e3	e4	e5	e6	e7	e8	e9
	allstim	0.76718	0.778721	0.780644	0.752222	0.778979	0.779111	0.776275	0.752689	0.744253	0.761709
	faces	0.24281	0.278276	0.533653	0.0416898	0.456482	-0.000939973	0.318344	-0.0321356	0.172689	0.417228
	bodies	0.11874	0.123149	0.356905	0.304224	0.0166253	0.31638	0.0168869	-0.144551	0.0329278	0.0461034
	objects	0.39402	0.49036	0.483831	0.0742502	0.5279	0.47576	0.424801	0.407125	0.247585	0.414522
	scenes	0.32797	0.345337	0.423797	0.355916	0.362703	0.393265	0.357372	-0.0501449	0.416143	0.347305
	novice acc	mean	n1	n2	n3	n4	n5	n6	n7	n8	n9	n10	n11	n12	n13	n14	n15	n16	n17	n18	n19	n20	n21	n22	n23	n24	n25	n26	n27	n28	n29	n30	n31	n32	n33	n34	n35	n36	n37	n38	n39	n40	n41	n42	n43	n44	n45	n46	n47
	allstim	0.65931	0.699806	0.722148	0.64738	0.572725	0.690191	0.583608	0.584689	0.676427	0.716982	0.702324	0.721905	0.516705	0.665552	0.688236	0.735904	0.685865	0.712815	0.625575	0.667584	0.695582	0.722676	0.696286	0.69676	0.699789	0.650389	0.575354	0.655543	0.696838	0.616475	0.156421	0.721788	0.618169	0.690451	0.672808	0.657175	0.650936	0.718118	0.673289	0.6509	0.723047	0.684135	0.713064	0.731213	0.671845	0.71185	0.648093	0.681012
	faces	-0.054336	-0.0536978	-0.070694	-0.0453224	-0.113126	-0.0995376	-0.0219998	-0.0410752	-0.0192594	-0.0163447	-0.0262557	0.269855	-0.0691169	-0.0580922	-0.0912947	-0.0483471	-0.20184	-0.0593644	-0.100376	-0.598389	0.0620365	-0.0311577	-0.0480537	-0.059026	-0.110895	-0.0166565	0.0298366	0.0209798	-0.180051	-0.15132	0.063205	-0.0822533	-0.107409	-0.113212	-0.0199452	0.0887466	-0.0763956	-0.0946087	-0.123449	-0.0761739	-0.00273666	-0.0722237	-0.0707193	-0.0402046	-0.170256	-0.0601152	-0.0686209	-0.00876303
	bodies	-0.04274	-0.259055	-0.116205	0.0103177	-0.0941677	-0.0560485	-0.0683557	-0.118016	-0.0866918	0.0609773	-0.060743	0.141842	-0.045558	-0.0359749	-0.0502198	-0.127786	-0.01719	-0.0557424	-0.176123	0.0269694	0.0291545	0.0607226	-0.103288	-0.164932	-0.0275954	0.121653	0.0028811	0.0705999	-0.0842524	-0.181722	-0.0398584	0.0462957	0.0499508	0.0205558	-0.0520642	-0.214383	-0.0862676	-0.19142	-0.0814406	-0.1723	0.115964	-0.0990223	-0.111589	0.00179787	-0.149469	-0.137407	0.0243891	-0.054155
	objects	0.32235	0.102496	0.458807	0.142005	0.477904	0.301632	0.258615	0.364175	0.313257	0.427319	0.364677	0.54128	0.408503	0.348539	0.492362	0.494077	0.341465	0.305998	0.115168	0.272748	0.30589	0.469926	0.110174	0.382922	0.30401	0.190971	-0.0322077	0.235706	0.393487	0.133621	0.117406	0.489586	0.293725	0.183237	0.343607	0.170739	0.41891	0.462807	0.281891	0.333301	0.490479	0.328932	0.420104	0.50211	0.418815	0.390401	0.535929	0.470962
	scenes	0.22293	0.297807	0.391951	-0.0421275	0.402888	0.254393	0.0169605	-0.085101	0.392094	0.324277	0.178166	-0.0224013	0.192912	-0.1531	0.347006	0.348485	0.167439	0.271471	0.0332148	0.202136	0.421443	-0.0387069	0.350377	0.382166	0.345455	0.271795	-0.0854136	0.127234	0.295704	0.233765	0.0697288	0.315607	0.393454	0.378735	0.355104	0.279907	0.341031	-0.186261	0.0488148	0.161158	0.414091	0.148308	0.196669	0.395175	0.381891	0.195346	0.402005	0.334977
rEBA
	reliability	mean	s1	s2	s3	s4
	allstim	0.88445	0.873431	0.871493	0.886459	0.906406
	faces	0.72311	0.695191	0.648439	0.797672	0.751151
	bodies	0.75778	0.770162	0.759434	0.687354	0.814169
	objects	0.60795	0.622764	0.611496	0.539745	0.657776
	scenes	0.62222	0.614144	0.543157	0.590687	0.740894
	model acc	mean	s1	s2	s3	s4
	allstim	0.84912	0.839556	0.830365	0.86655	0.860015
	faces	0.48373	0.398478	0.50637	0.530842	0.499244
	bodies	0.66064	0.654329	0.572289	0.709435	0.706487
	objects	0.50485	0.500118	0.565045	0.424258	0.529967
	scenes	0.43609	0.408645	0.37116	0.425883	0.538671
	expert acc	mean	e1	e2	e3	e4	e5	e6	e7	e8	e9
	allstim	0.79747	0.815746	0.803193	0.787494	0.814495	0.814718	0.809807	0.774219	0.764463	0.793136
	faces	0.23287	0.308763	0.500866	0.0725267	0.482311	-0.0400302	0.342129	-0.138689	0.158272	0.409669
	bodies	0.21878	0.296127	0.363991	0.366394	0.137577	0.425752	0.196086	-0.0666927	0.0647275	0.185043
	objects	0.38031	0.461076	0.474055	0.11819	0.529306	0.494008	0.442515	0.353046	0.162742	0.38781
	scenes	0.41113	0.419218	0.515618	0.445948	0.530551	0.509347	0.462052	-0.112912	0.523426	0.40696
	novice acc	mean	n1	n2	n3	n4	n5	n6	n7	n8	n9	n10	n11	n12	n13	n14	n15	n16	n17	n18	n19	n20	n21	n22	n23	n24	n25	n26	n27	n28	n29	n30	n31	n32	n33	n34	n35	n36	n37	n38	n39	n40	n41	n42	n43	n44	n45	n46	n47
	allstim	0.68716	0.728719	0.75042	0.679987	0.615134	0.721261	0.604965	0.622555	0.693589	0.742062	0.731279	0.738991	0.529466	0.677781	0.723677	0.758633	0.716521	0.735843	0.649338	0.699252	0.731421	0.742947	0.730266	0.737817	0.741509	0.671354	0.606589	0.687297	0.738215	0.646476	0.17646	0.749602	0.646233	0.718303	0.700583	0.68537	0.694452	0.741437	0.707047	0.688942	0.747972	0.711213	0.735047	0.754955	0.694622	0.735473	0.675833	0.712289
	faces	-0.099731	-0.0906836	-0.109556	-0.0488997	-0.137244	-0.196928	-0.0168561	-0.0962158	-0.117857	-0.0939428	-0.114885	0.19944	-0.117807	-0.155975	-0.0916016	-0.114995	-0.109292	-0.131624	-0.0573051	-0.638993	-0.00159092	-0.101718	-0.0619327	0.0398147	-0.147311	-0.0311038	-0.0371582	-0.0473378	-0.248506	-0.214991	0.0149249	-0.0588871	-0.196007	-0.174685	-0.0901841	0.0172848	-0.11851	-0.179293	-0.178841	0.00724367	-0.0696432	-0.130689	-0.106249	-0.133368	-0.228501	-0.129835	-0.150968	0.0178282
	bodies	0.0005494	-0.230611	-0.152119	-0.0083199	0.0424377	-0.0268082	-0.0603071	-0.0316654	-0.117329	0.0476146	-0.17986	0.20879	-0.0252985	0.000175326	0.119199	-0.111793	-0.0598252	-0.0202136	-0.104371	0.0243848	0.125901	0.0484716	-0.0582096	-0.125616	0.101601	0.100165	0.0037863	0.147782	0.0697972	-0.169443	0.0511648	0.0843501	0.0774166	0.0518055	0.038273	-0.157086	0.0530863	-0.187591	0.0274833	-0.187178	0.151874	-0.0720208	-0.0674941	0.0225091	-0.147509	-0.149493	0.130007	0.108078
	objects	0.35467	0.166813	0.511364	0.262422	0.530541	0.338798	0.283565	0.398067	0.341213	0.491055	0.442768	0.529648	0.353124	0.282213	0.5115	0.461424	0.409239	0.35569	0.0932029	0.299572	0.332874	0.470795	0.241302	0.467305	0.468736	0.159742	0.0401885	0.370431	0.521744	0.21781	0.0937941	0.497074	0.419957	0.216386	0.338154	0.272986	0.492612	0.498048	0.392067	0.471144	0.47226	0.355641	0.39219	0.510115	0.451442	0.411623	0.486848	0.377558
	scenes	0.2857	0.384626	0.506845	-0.021931	0.508533	0.387469	-0.0135642	0.0574678	0.420571	0.414078	0.326739	-0.0472647	0.277387	-0.167327	0.422096	0.496684	0.235806	0.221066	0.00112377	0.342726	0.55036	-0.0398521	0.320923	0.498858	0.420528	0.36545	-0.000506365	0.0864493	0.353483	0.356771	0.138816	0.425183	0.370776	0.457819	0.404581	0.214384	0.435662	-0.0539903	-0.0216312	0.186495	0.541529	0.209982	0.275476	0.509715	0.416585	0.255275	0.514654	0.417668
lPPA
	reliability	mean	s1	s2	s3	s4
	allstim	0.8111	0.802589	0.820911	0.83135	0.789536
	faces	0.46186	0.573465	0.466658	0.568435	0.238883
	bodies	0.60425	0.568541	0.685043	0.548676	0.614724
	objects	0.48078	0.432764	0.457745	0.55818	0.474444
	scenes	0.47753	0.448946	0.468682	0.508909	0.483584
	model acc	mean	s1	s2	s3	s4
	allstim	0.78295	0.77668	0.7779	0.807893	0.769333
	faces	0.42901	0.271629	0.294206	0.640065	0.51012
	bodies	0.44896	0.465396	0.524351	0.415235	0.390851
	objects	0.30911	0.262345	0.239567	0.390767	0.343773
	scenes	0.37106	0.148713	0.408238	0.460048	0.467261
	expert acc	mean	e1	e2	e3	e4	e5	e6	e7	e8	e9
	allstim	0.72772	0.774828	0.758044	0.689651	0.750787	0.736762	0.761116	0.635336	0.697333	0.745619
	faces	0.23697	0.368368	0.227932	0.231349	0.317059	0.294364	0.201712	0.0882475	0.141552	0.262104
	bodies	0.30899	0.524688	0.456254	0.0514904	0.521189	0.348202	0.336938	-0.0236304	0.111076	0.454715
	objects	0.18352	0.352628	0.298034	0.113676	0.250982	0.199482	0.244967	-0.0730665	0.111546	0.153389
	scenes	-0.026448	0.224692	-0.0246599	-0.197295	-0.039034	-0.125639	0.244873	-0.308042	-0.0414126	0.0284843
	novice acc	mean	n1	n2	n3	n4	n5	n6	n7	n8	n9	n10	n11	n12	n13	n14	n15	n16	n17	n18	n19	n20	n21	n22	n23	n24	n25	n26	n27	n28	n29	n30	n31	n32	n33	n34	n35	n36	n37	n38	n39	n40	n41	n42	n43	n44	n45	n46	n47
	allstim	0.51214	0.544463	0.560083	0.606662	0.48804	0.204802	0.484974	0.485538	0.651368	0.631399	0.490168	0.571042	-0.430435	0.62201	0.608625	0.241491	0.484732	0.594656	0.663508	0.607455	0.537528	0.604896	0.679095	-0.563251	0.673248	0.696295	0.548784	0.670485	0.627142	0.514724	0.44109	0.66622	0.423686	0.593807	0.66648	0.478853	0.660209	0.278149	0.542368	0.617379	0.426604	0.605128	0.453525	0.301257	0.631968	0.649623	0.552236	0.607253
	faces	0.11366	-0.0810042	0.140943	-0.0839674	-0.169743	-0.0121153	0.0550634	0.0335445	0.24743	0.0995882	0.0491382	0.0120877	-0.35401	0.271467	0.14967	-0.127476	0.0214491	0.202959	0.316545	0.0897571	0.324567	0.108899	-0.020652	-0.00936349	0.24043	0.329574	-0.244418	0.309865	0.276011	0.155959	-0.0753969	0.124837	0.154945	0.124625	0.345376	0.246325	0.168033	-0.0768731	0.135134	0.192748	0.0270632	0.409838	-0.001795	0.0690052	0.340875	0.151671	-0.0391248	0.336001
	bodies	0.22883	0.298748	0.302828	0.0616006	0.323948	0.0549146	0.368254	0.324734	0.056037	0.149999	0.200308	0.207249	-0.142421	0.309826	0.414883	-0.132101	0.391014	0.383505	0.27681	0.18906	0.292446	0.07442	0.203373	-0.292768	0.304043	0.356694	0.36329	0.257206	0.264786	0.35168	0.342367	0.409323	0.209381	0.0639227	0.245978	0.0279659	0.23765	0.0501689	0.20151	0.411249	0.321703	0.506969	0.349865	0.34194	0.0530832	0.317385	0.386246	-0.0919821
	objects	0.12296	0.172965	0.0438592	0.168525	0.158038	0.125078	0.0367395	0.0636142	0.202973	0.198988	0.253563	0.140407	-0.0356492	0.136865	0.0660364	0.151839	0.0369091	0.23421	0.292835	0.298454	0.0609915	0.0517452	0.368203	-0.237514	0.189055	0.0448473	0.226794	0.146973	0.00439318	0.0578615	-0.249288	0.339738	0.0537745	-0.0344523	0.166607	0.0227537	0.0985096	-0.000196108	0.193795	0.298936	-0.0191133	0.270498	0.149397	0.0466129	0.064278	0.143841	0.224038	0.0910031
	scenes	-0.20966	-0.244755	-0.310422	-0.192712	-0.316552	-0.113705	-0.330024	-0.38706	-0.137747	0.0232444	-0.126021	-0.28198	-0.0852208	-0.290174	-0.221166	-0.143077	-0.347697	-0.316396	-0.157826	-0.0945172	-0.356413	-0.140658	-0.141483	0.109303	-0.115839	-0.254571	-0.273636	-0.00578911	-0.207883	-0.245426	-0.276839	-0.237858	-0.335005	-0.108473	-0.0504712	-0.321644	-0.178393	-0.245847	-0.00347195	-0.314834	-0.397807	-0.235036	-0.327864	-0.436242	-0.0926607	-0.124496	-0.318269	0.178219
rPPA
	reliability	mean	s1	s2	s3	s4
	allstim	0.85945	0.833814	0.845535	0.878741	0.879703
	faces	0.67847	0.547421	0.629787	0.884521	0.652154
	bodies	0.59535	0.602621	0.582774	0.639231	0.556787
	objects	0.57061	0.433999	0.633887	0.54585	0.668712
	scenes	0.57623	0.473034	0.515159	0.660251	0.656495
	model acc	mean	s1	s2	s3	s4
	allstim	0.81511	0.805713	0.774191	0.83427	0.846248
	faces	0.55583	0.329555	0.400416	0.69114	0.802192
	bodies	0.42407	0.485835	0.301823	0.45476	0.453867
	objects	0.24609	0.184278	0.233632	0.294384	0.272079
	scenes	0.44803	0.312483	0.40681	0.495072	0.577752
	expert acc	mean	e1	e2	e3	e4	e5	e6	e7	e8	e9
	allstim	0.7472	0.776264	0.765879	0.710026	0.774291	0.74154	0.783275	0.663671	0.74785	0.762034
	faces	0.30651	0.497312	0.23831	0.371849	0.468837	0.321445	0.356431	0.101589	0.0540971	0.348694
	bodies	0.24898	0.43806	0.33735	0.12973	0.447491	0.237875	0.224717	-0.0252955	0.0953688	0.355482
	objects	0.14178	0.239607	0.237565	0.133181	0.256531	-0.0478678	0.133449	-0.00367229	0.231188	0.0960062
	scenes	-0.027106	0.239604	-0.0742955	-0.286029	0.0759386	-0.113058	0.196233	-0.356259	0.0932749	-0.0193657
	novice acc	mean	n1	n2	n3	n4	n5	n6	n7	n8	n9	n10	n11	n12	n13	n14	n15	n16	n17	n18	n19	n20	n21	n22	n23	n24	n25	n26	n27	n28	n29	n30	n31	n32	n33	n34	n35	n36	n37	n38	n39	n40	n41	n42	n43	n44	n45	n46	n47
	allstim	0.51001	0.533865	0.557552	0.611265	0.491807	0.172784	0.489893	0.474749	0.667191	0.63702	0.470093	0.559398	-0.465884	0.618327	0.603758	0.258756	0.46513	0.59021	0.666324	0.601134	0.51117	0.608872	0.677643	-0.544983	0.669272	0.713547	0.533706	0.681656	0.636263	0.510447	0.433027	0.670645	0.420739	0.609655	0.690007	0.484482	0.667136	0.261999	0.574994	0.61023	0.419336	0.573329	0.449216	0.30364	0.651868	0.654218	0.539423	0.617369
	faces	0.15737	-0.0800482	0.214633	-0.146447	-0.0646713	-0.0289416	0.183135	0.128006	0.348548	-0.0152232	-0.028261	0.00296301	-0.406865	0.309801	0.318184	-0.203269	0.103784	0.308719	0.361246	0.100937	0.362222	0.0504207	-0.118451	0.0494878	0.342489	0.476695	-0.392001	0.442747	0.383461	0.285707	-0.0651599	0.229496	0.266576	0.168599	0.439352	0.360771	0.339563	-0.137877	0.249646	0.262865	-0.0703694	0.474521	0.173158	0.168503	0.308134	0.229848	-0.0167343	0.462592
	bodies	0.17676	0.200089	0.251088	0.0443947	0.262839	0.0351065	0.334297	0.266156	0.0717525	0.0764008	0.11339	0.130226	-0.156322	0.25644	0.307015	-0.076205	0.330672	0.284829	0.222617	0.174234	0.175681	0.121625	0.183666	-0.249165	0.152652	0.269391	0.250339	0.273172	0.193315	0.283286	0.260764	0.317737	0.187163	0.124056	0.211749	-0.060049	0.154068	0.0398542	0.227643	0.318107	0.295562	0.337892	0.275282	0.279715	0.0534272	0.241279	0.293781	-0.0197349
	objects	0.048826	-0.0116619	-0.0853011	0.101115	0.0922058	0.125696	-0.0409113	-0.106104	0.135463	0.209964	0.220293	-0.0230932	-0.0304737	-0.0504793	-0.0299916	0.181838	-0.120383	0.158971	0.188046	0.22103	-0.117644	-0.0182713	0.244087	-0.155941	0.112496	-0.00840368	0.166309	0.128505	-0.167726	-0.0664862	-0.24385	0.246491	-0.0444587	-0.0460138	0.192136	-0.104715	0.0475276	-0.0670099	0.204864	0.195936	-0.138422	0.131723	-0.0204629	-0.0982273	0.0859092	0.240169	0.0840396	0.245786
	scenes	-0.2394	-0.255387	-0.351393	-0.230645	-0.372313	-0.159678	-0.366363	-0.408134	-0.1475	-0.0142767	-0.142566	-0.356687	-0.110694	-0.319324	-0.278056	-0.130596	-0.421803	-0.333433	-0.182716	-0.157748	-0.42618	-0.192474	-0.0569266	0.176948	-0.137905	-0.324636	-0.303546	-0.0297857	-0.292376	-0.281595	-0.353205	-0.248599	-0.384116	-0.15606	-0.05904	-0.350259	-0.226729	-0.293522	-0.00809499	-0.338493	-0.373725	-0.242379	-0.376452	-0.432194	-0.0679562	-0.230393	-0.367195	0.200372
[truncated: 68 more columns]

## Sheet: S1 ReliabilityVsReps
S1	lffa					rffa					lppa					rppa					leba					reba
	5runs	10runs	15runs	20runs		5runs	10runs	15runs	20runs		5runs	10runs	15runs	20runs		5runs	10runs	15runs	20runs		5runs	10runs	15runs	20runs		5runs	10runs	15runs	20runs
median	0.115425	0.332437	0.554599	0.702694		0.101729	0.508407	0.692956	0.768017		0.0696043	0.312063	0.550085	0.696874		0.0461994	0.401597	0.580202	0.661394		0.114552	0.38452	0.615045	0.745994		0.131282	0.61425	0.766607	0.825575
split1	0.0725056	0.171998	0.579688	0.706882		0.094284	0.548897	0.662753	0.788509		0.022327	0.244329	0.498285	0.714177		0.0368571	0.430126	0.606455	0.684339		0.00567713	0.402445	0.563617	0.746603		0.270509	0.613578	0.769678	0.818626
split2	-0.0647319	0.342418	0.557822	0.698268		0.115783	0.512704	0.706609	0.763557		-0.0119236	0.293364	0.549137	0.692752		0.0279553	0.428476	0.55844	0.653532		0.114391	0.430955	0.620414	0.758753		0.198455	0.646867	0.769535	0.804663
split3	0.122733	0.291867	0.491574	0.717998		0.109173	0.41369	0.67827	0.794942		0.104683	0.363036	0.463558	0.696598		0.0783984	0.312273	0.557077	0.649908		0.0539076	0.40445	0.558105	0.73507		0.082621	0.542834	0.756502	0.831346
split4	0.114664	0.31966	0.466452	0.701925		0.0533206	0.388169	0.681739	0.784948		-0.00483351	0.263052	0.457988	0.663217		0.0460846	0.428118	0.551888	0.64121		0.206403	0.343455	0.54136	0.721161		0.113223	0.620554	0.778732	0.820993
split5	0.063447	0.261747	0.64675	0.7031		0.0277978	0.665958	0.711458	0.794923		0.0131311	0.298731	0.642675	0.697798		-0.0616852	0.499098	0.574496	0.648509		0.145686	0.35144	0.690972	0.743897		0.0558917	0.691906	0.772746	0.809816
split6	0.113498	0.273739	0.562721	0.709395		0.0456727	0.507937	0.68599	0.762065		0.0755784	0.235378	0.576408	0.688458		0.0940022	0.440842	0.557604	0.647937		0.0626874	0.357215	0.611543	0.751246		0.185893	0.612244	0.760009	0.816553
split7	0.116885	0.289038	0.544861	0.717002		0.0870619	0.442747	0.705881	0.771899		-0.0224024	0.321115	0.51108	0.711542		0.00679108	0.330935	0.606231	0.659538		0.0952746	0.414275	0.568776	0.758531		-0.00370278	0.555838	0.79794	0.848792
split8	0.172983	0.31623	0.55869	0.692728		0.0472614	0.447041	0.681625	0.735608		0.0878062	0.373431	0.578125	0.65117		0.0312346	0.433896	0.59067	0.655718		0.145724	0.43415	0.643153	0.749272		0.0500092	0.591224	0.777844	0.823432
split9	0.19694	0.214727	0.563755	0.760359		0.0811042	0.425779	0.699923	0.774778		0.0628252	0.375115	0.573626	0.705809		0.0592745	0.314286	0.61659	0.676001		0.0701864	0.380284	0.620077	0.743508		0.198225	0.566212	0.767703	0.822408
split10	0.0579542	0.430839	0.553805	0.683712		0.129398	0.591933	0.721913	0.778207		0.0134723	0.272229	0.585584	0.726878		0.0313724	0.432794	0.579213	0.669239		0.148037	0.382185	0.657872	0.76562		0.135705	0.640527	0.750271	0.823682
split11	0.218215	0.429088	0.469694	0.695242		0.0835427	0.582437	0.673768	0.754229		0.0837482	0.334523	0.596825	0.697149		0.0211699	0.43966	0.590549	0.668599		0.190536	0.362434	0.517904	0.723452		0.258046	0.655087	0.756966	0.813004
split12	0.142243	0.187341	0.566489	0.689407		0.178438	0.438439	0.681678	0.756165		0.109532	0.38035	0.61239	0.718883		0.0463143	0.382069	0.591966	0.661453		0.0950353	0.472792	0.555438	0.738127		0.0697429	0.573722	0.788191	0.835928
split13	0.196473	0.286495	0.677972	0.707754		0.15918	0.517555	0.691423	0.803848		0.175236	0.179121	0.620129	0.70405		0.134035	0.407898	0.6105	0.698735		0.156182	0.270709	0.649181	0.737619		0.0551477	0.664915	0.772679	0.831687
split14	0.136124	0.380113	0.589302	0.68936		0.00703181	0.487625	0.697532	0.786048		-0.0337661	0.310367	0.565013	0.689832		0.139971	0.372518	0.598428	0.655124		0.257937	0.44066	0.652696	0.732288		0.121059	0.632426	0.756242	0.838608
split15	0.0849886	0.426809	0.608986	0.692228		-0.052378	0.517505	0.724592	0.746772		-0.00772577	0.380268	0.541399	0.7004		0.00219578	0.310065	0.5877	0.647373		0.0448192	0.450639	0.654327	0.736001		0.116184	0.496318	0.777562	0.826226
split16	0.0763138	0.353497	0.550537	0.726406		0.0652508	0.481722	0.676464	0.773842		0.117898	0.30826	0.489264	0.697654		0.0699547	0.346457	0.545562	0.648512		0.172652	0.296819	0.603016	0.749394		0.125132	0.552944	0.778109	0.827824
split17	0.171198	0.365941	0.512631	0.661719		0.271948	0.473385	0.722111	0.793133		-0.0374496	0.366775	0.551033	0.671311		0.119177	0.38454	0.575473	0.675496		-0.0576001	0.396345	0.641222	0.762112		0.181056	0.548581	0.776639	0.825537
split18	0.116185	0.431335	0.599845	0.702935		0.130335	0.527597	0.697155	0.754516		0.0637862	0.349738	0.638465	0.712375		-0.0233579	0.373939	0.563561	0.661976		0.0545123	0.30945	0.660937	0.75911		0.0498389	0.574809	0.760993	0.826813
split19	0.11388	0.355072	0.507645	0.671265		0.166795	0.53185	0.694489	0.770272		0.0113032	0.361837	0.537378	0.704874		0.101382	0.459511	0.542442	0.670354		0.220215	0.421852	0.628234	0.739377		0.220314	0.670143	0.74938	0.809906
split20	0.0665796	0.390147	0.534026	0.707098		-0.0193807	0.572034	0.679155	0.747965		-0.00185901	0.225327	0.536688	0.687313		0.0405004	0.391869	0.554063	0.659439		0.0209148	0.449154	0.634032	0.738994		0.000274342	0.627075	0.756435	0.82962
split21	0.161751	0.345193	0.568436	0.721339		-0.000775207	0.542979	0.651173	0.752112		0.181205	0.353652	0.493824	0.71173		0.0371007	0.419941	0.56442	0.669615		0.130957	0.400913	0.543427	0.754669		0.101175	0.628002	0.741252	0.814987
split22	0.0922844	0.305987	0.629815	0.676307		0.0355181	0.455294	0.659284	0.755423		0.0404456	0.248297	0.637579	0.717585		0.0571662	0.287554	0.588454	0.673223		0.132729	0.444608	0.645487	0.756912		0.209693	0.500462	0.746697	0.825673
split23	0.0595921	0.195428	0.685035	0.744265		0.0379956	0.518154	0.728062	0.792199		0.114476	0.224712	0.654062	0.714948		-0.0230705	0.395296	0.596655	0.670424		0.0593505	0.353357	0.670834	0.747995		0.171263	0.599139	0.771377	0.842449
split24	0.133468	0.385196	0.565781	0.705035		0.164965	0.442688	0.744926	0.753958		0.20361	0.32997	0.592527	0.70709		0.147858	0.363164	0.612603	0.68001		0.129355	0.432771	0.611634	0.765285		0.250068	0.587034	0.793429	0.833936
split25	0.0694356	0.353289	0.555392	0.688645		0.245928	0.493613	0.649722	0.768331		0.126385	0.277061	0.573524	0.71193		0.123202	0.377493	0.544703	0.677929		0.194165	0.320003	0.59415	0.737094		0.245804	0.57801	0.718556	0.84006
split26	0.191131	0.418801	0.569763	0.725662		0.0903215	0.443578	0.703228	0.7822		0.123754	0.32173	0.578784	0.70705		0.0275415	0.341307	0.534902	0.646697		0.134389	0.411688	0.623186	0.747688		-0.0195404	0.550689	0.741505	0.829031
split27	0.210537	0.459123	0.534591	0.715421		0.114117	0.472625	0.681736	0.710745		0.157308	0.392435	0.522473	0.709958		0.0300762	0.319822	0.58119	0.652486		0.0372957	0.461595	0.615161	0.763712		0.190584	0.628675	0.777164	0.826909
split28	0.0757882	0.236944	0.565271	0.724142		0.234704	0.476732	0.686323	0.773364		0.115126	0.250971	0.557612	0.686943		0.0327523	0.35293	0.593436	0.669332		0.0663171	0.42287	0.626261	0.746075		0.146832	0.613525	0.77949	0.845828
split29	0.190947	0.428544	0.506629	0.675887		0.109643	0.560088	0.702493	0.757466		0.0584623	0.279913	0.480534	0.709349		0.113936	0.42395	0.559427	0.641859		0.209263	0.460513	0.608402	0.716945		0.125262	0.610629	0.754023	0.820715
split30	0.0619072	0.385394	0.390772	0.693961		-0.0205573	0.555152	0.729452	0.761786		0.159736	0.320014	0.459582	0.673267		0.107724	0.413018	0.550308	0.6793		0.215309	0.427053	0.510396	0.748102		0.117328	0.632092	0.742311	0.825613
split31	0.059316	0.361102	0.572423	0.706088		0.141705	0.429447	0.72119	0.777597		-0.0163983	0.342978	0.578707	0.687463		0.0537026	0.414105	0.597727	0.695659		0.0823613	0.337162	0.629724	0.745975		0.0878456	0.601079	0.777798	0.839599
split32	0.0671373	0.266942	0.473658	0.705935		0.16054	0.46416	0.684094	0.746422		0.036694	0.194823	0.474934	0.701306		0.0200504	0.348939	0.621983	0.669727		0.0621	0.354546	0.622918	0.748608		0.13904	0.622757	0.784366	0.835934
split33	0.112958	0.433354	0.648529	0.698339		0.216142	0.379118	0.639491	0.763913		0.142174	0.359791	0.609305	0.692956		0.0404261	0.408078	0.545523	0.664227		0.116072	0.325927	0.667568	0.736144		0.182316	0.548077	0.750284	0.814447
split34	0.0801918	0.349393	0.522237	0.689996		0.120772	0.545189	0.698478	0.740908		0.135843	0.339846	0.464413	0.703006		0.056088	0.391204	0.590351	0.672785		0.114712	0.374308	0.591209	0.771186		0.0730964	0.638741	0.77013	0.823585
split35	0.123096	0.220835	0.479855	0.693334		0.122004	0.573935	0.706249	0.785555		-0.00237517	0.386679	0.52485	0.711776		0.00116253	0.475076	0.575344	0.657995		0.134751	0.400978	0.61918	0.792939		0.165159	0.670331	0.778938	0.836917
split36	0.174389	0.269992	0.597881	0.706604		0.141745	0.577403	0.688663	0.768822		0.0754225	0.309902	0.578269	0.677651		0.0690022	0.483733	0.527749	0.636887		0.144792	0.379906	0.65844	0.746014		0.116286	0.637478	0.777907	0.831643
split37	0.188175	0.331728	0.50228	0.641224		0.0255401	0.511261	0.739676	0.767702		-0.0808504	0.313764	0.471121	0.692174		0.124696	0.343485	0.590602	0.656702		0.0662248	0.343166	0.563448	0.746763		0.136557	0.668288	0.794851	0.813449
split38	0.10261	0.21865	0.560419	0.709924		0.0279782	0.489189	0.695067	0.756616		0.0978853	0.250295	0.512283	0.676734		0.0639508	0.31842	0.586075	0.647345		0.100478	0.340993	0.529588	0.747925		0.102833	0.574909	0.758007	0.816958
split39	0.172227	0.420025	0.526418	0.702453		0.0321572	0.412501	0.605988	0.766407		0.127256	0.26031	0.507917	0.668302		0.0129058	0.269785	0.564086	0.67044		0.0359612	0.346934	0.589727	0.739943		0.241325	0.50811	0.751018	0.819671
split40	0.107457	0.37771	0.34078	0.692043		0.134828	0.588417	0.695413	0.764789		-0.0263998	0.274427	0.374392	0.695446		0.115203	0.430864	0.593733	0.666555		-0.100104	0.302469	0.492447	0.744777		0.11733	0.64005	0.784108	0.822694
split41	0.16043	0.235765	0.544198	0.708941		0.136685	0.542016	0.680457	0.778406		0.0373793	0.257217	0.49138	0.668835		0.0207478	0.423615	0.564306	0.645129		0.0820761	0.309944	0.614929	0.776913		0.18769	0.609988	0.761265	0.825128
split42	0.210733	0.248406	0.509605	0.688776		-0.0558472	0.350948	0.66564	0.788548		0.0552248	0.279449	0.52231	0.683088		-0.0615971	0.365885	0.554358	0.657787		0.136893	0.391877	0.538828	0.722405		0.0548063	0.619593	0.755808	0.829528
split43	0.0239434	0.286107	0.487665	0.675121		0.0130968	0.549312	0.665394	0.750384		0.0900834	0.303956	0.569116	0.680186		0.12363	0.352309	0.557149	0.638152		0.218723	0.322696	0.519722	0.7201		-0.0767537	0.614922	0.765129	0.807353
split44	0.144676	0.283394	0.637765	0.698472		0.055311	0.467273	0.698309	0.800339		0.0821633	0.318636	0.6453	0.680349		0.036659	0.385145	0.597053	0.654288		0.125454	0.352138	0.668	0.756391		0.145757	0.542867	0.761278	0.835414
split45	0.0786411	0.386399	0.544451	0.709133		0.17761	0.439853	0.744126	0.817922		0.0546098	0.313759	0.546164	0.708957		0.0927157	0.410386	0.591259	0.669513		0.0590718	0.430308	0.580847	0.723318		0.232944	0.594724	0.761765	0.822665
split46	-0.00480455	0.228768	0.537192	0.69979		0.112885	0.482674	0.671136	0.773919		-0.105446	0.369185	0.615881	0.689222		0.181983	0.427855	0.60853	0.678283		-0.00806426	0.439507	0.616413	0.744436		0.12686	0.624056	0.765581	0.806944
split47	0.205778	0.205249	0.586495	0.704786		0.142526	0.557192	0.684131	0.763576		0.0785578	0.369566	0.589812	0.693501		0.0620061	0.458818	0.577294	0.63332		0.0821781	0.36561	0.588324	0.743932		0.161758	0.640046	0.762518	0.815702
split48	0.032503	0.333146	0.551108	0.702184		0.0565191	0.508876	0.716668	0.775313		0.133703	0.366358	0.491142	0.699154		-0.0555096	0.421857	0.587301	0.671311		0.098521	0.475002	0.577087	0.739398		0.0596506	0.668132	0.768528	0.82073
split49	0.16242	0.337212	0.561805	0.722314		0.172657	0.528037	0.716006	0.75535		0.17461	0.301863	0.588319	0.668389		0.104789	0.410172	0.582876	0.638472		0.201435	0.386855	0.622054	0.71941		0.169756	0.640398	0.767632	0.827573
split50	0.180645	0.123664	0.506636	0.71091		0.0868181	0.603565	0.644086	0.738717		-0.0971829	0.263435	0.487214	0.670623		0.029786	0.430049	0.549728	0.661335		0.12559	0.371843	0.541322	0.735662		0.148107	0.679552	0.734482	0.827494
S2	lffa					rffa					lppa					rppa					leba					reba
	5runs	10runs	15runs	20runs		5runs	10runs	15runs	20runs		5runs	10runs	15runs	20runs		5runs	10runs	15runs	20runs		5runs	10runs	15runs	20runs		5runs	10runs	15runs	20runs
median	0.216205	0.616562	0.737983	0.793361		0.172813	0.605377	0.731835	0.79743		0.124515	0.434671	0.569301	0.651426		0.0790071	0.364309	0.520963	0.606537		0.180985	0.497294	0.641573	0.702753		0.0993976	0.439394	0.608544	0.697903
split1	0.123731	0.63548	0.743492	0.785801		0.132616	0.547662	0.682779	0.791685		0.0612877	0.451585	0.568198	0.597506		0.106014	0.268051	0.467522	0.608652		0.141532	0.529978	0.587462	0.680406		0.0574282	0.352856	0.548876	0.711256
split2	0.0828691	0.61906	0.732765	0.798949		0.0989267	0.544645	0.675126	0.794332		0.0771113	0.414734	0.564569	0.68189		0.0208044	0.313912	0.476891	0.60563		0.032259	0.478523	0.633849	0.675842		-0.0196149	0.348735	0.547992	0.685518
split3	0.240292	0.652022	0.760704	0.793985		0.10852	0.628949	0.730025	0.782897		0.016794	0.514793	0.574911	0.650139		0.0817203	0.325119	0.561474	0.613506		0.113354	0.522577	0.673886	0.732003		0.066622	0.486848	0.599116	0.701121
split4	0.377595	0.590112	0.742751	0.781376		0.146045	0.626549	0.734177	0.801303		0.138491	0.469802	0.566149	0.637658		0.0808947	0.319477	0.48052	0.61536		0.332563	0.566029	0.658101	0.688681		0.149257	0.457759	0.616384	0.684747
split5	0.184259	0.651289	0.718651	0.799758		0.243093	0.614501	0.665511	0.786245		0.105586	0.417634	0.571944	0.677701		0.0795594	0.300649	0.495481	0.637182		-0.00984227	0.520775	0.687773	0.691645		0.0402614	0.379644	0.574674	0.68963
split6	0.244473	0.57718	0.740208	0.790381		0.174043	0.609902	0.707194	0.783434		0.162078	0.422266	0.535698	0.671908		0.0292641	0.363446	0.428421	0.597913		0.163291	0.514577	0.611885	0.72582		0.0504431	0.519745	0.558794	0.682244
split7	0.165541	0.413588	0.724633	0.790467		0.0353354	0.501352	0.714185	0.788336		0.126628	0.246488	0.538378	0.64766		0.158171	0.320479	0.542315	0.627372		0.153685	0.432155	0.60891	0.69157		0.0746611	0.391219	0.627976	0.68889
split8	0.277119	0.600106	0.749251	0.811715		0.107676	0.56145	0.762261	0.784643		0.0837149	0.502949	0.621476	0.661037		0.0522619	0.472612	0.522978	0.608303		0.229091	0.558278	0.606882	0.695247		0.101776	0.48329	0.631512	0.672904
split9	0.311012	0.617494	0.726536	0.780969		0.292438	0.612128	0.759581	0.798518		0.165387	0.35386	0.558621	0.662226		0.0121199	0.271849	0.508181	0.597657		0.268174	0.456794	0.65914	0.693268		0.12875	0.459967	0.602977	0.674109
split10	0.184493	0.635242	0.725328	0.785569		0.33259	0.654773	0.717854	0.79961		0.0799209	0.50464	0.574253	0.658725		0.0683187	0.451971	0.568725	0.624639		0.0766725	0.510037	0.660101	0.699911		0.137178	0.531376	0.634675	0.705849
split11	0.142078	0.61711	0.732841	0.781057		0.0883164	0.65166	0.712376	0.80282		0.0478592	0.518118	0.555018	0.641512		0.106059	0.521086	0.409503	0.606136		0.156079	0.493799	0.642805	0.699873		0.0826019	0.567048	0.471976	0.65014
split12	0.294186	0.631902	0.751375	0.808764		0.13618	0.638363	0.74523	0.81588		0.0376329	0.414556	0.548021	0.677232		0.106738	0.425993	0.506107	0.6106		0.209213	0.52997	0.699698	0.755381		-0.0936407	0.432486	0.627207	0.714503
split13	0.254484	0.616014	0.731606	0.793547		0.0751666	0.637762	0.731625	0.801238		0.175885	0.492616	0.522751	0.609471		0.118424	0.426276	0.483867	0.59523		0.0409957	0.541984	0.641295	0.710082		0.0789303	0.51084	0.609919	0.735537
split14	0.18942	0.613448	0.715779	0.769618		0.323883	0.467689	0.729461	0.783951		-0.00155273	0.363791	0.549162	0.632686		0.164592	0.358177	0.529817	0.596705		0.182384	0.457804	0.649564	0.702957		0.0920885	0.33759	0.600866	0.693496
split15	0.340239	0.633089	0.6896	0.757818		0.20763	0.546726	0.751929	0.796403		0.154226	0.449062	0.604578	0.649081		0.0895347	0.320592	0.552833	0.627239		0.269941	0.583224	0.678111	0.704213		0.140978	0.303434	0.641454	0.70514
split16	0.210363	0.655129	0.75463	0.81946		0.0891726	0.440479	0.753288	0.799675		0.1621	0.396531	0.555505	0.622252		0.0722104	0.240471	0.545802	0.573682		0.200737	0.562227	0.633043	0.68718		0.0718356	0.3233	0.655745	0.714379
split17	0.0193487	0.64342	0.754677	0.795086		-0.0554529	0.60544	0.73574	0.778224		0.0894252	0.343918	0.606484	0.65527		0.133235	0.319842	0.538504	0.595288		0.178271	0.442484	0.639286	0.73742		-0.0858049	0.463365	0.610383	0.647311
split18	0.190653	0.589638	0.679328	0.794667		0.171582	0.659768	0.735485	0.798722		0.0829748	0.402534	0.606974	0.660221		0.106403	0.365173	0.502913	0.556149		0.278525	0.377693	0.557299	0.683969		0.141866	0.444952	0.591757	0.723922
split19	0.229904	0.626141	0.74826	0.758108		0.222441	0.592113	0.752161	0.78323		0.0699147	0.331577	0.576862	0.674532		0.0104775	0.303607	0.525741	0.600605		0.107906	0.484934	0.619593	0.689832		0.201939	0.34874	0.586689	0.698739
split20	0.22763	0.408357	0.726036	0.791737		0.252827	0.605314	0.729768	0.799553		0.25262	0.398702	0.531491	0.675293		0.0784549	0.441071	0.522196	0.621107		0.179587	0.497746	0.602217	0.693611		0.122222	0.427277	0.632634	0.715417
split21	0.296264	0.577968	0.749722	0.801305		0.25124	0.649475	0.75299	0.793904		0.232083	0.467938	0.562828	0.621188		-0.0267215	0.437422	0.542299	0.595726		0.253701	0.489683	0.658404	0.708979		0.200994	0.456412	0.642787	0.721502
split22	0.437211	0.558136	0.739736	0.805012		0.314884	0.595703	0.707031	0.795575		0.0953696	0.376371	0.570404	0.623259		0.175375	0.360984	0.508121	0.580333		0.350187	0.537732	0.602434	0.709934		-0.0035845	0.480674	0.582484	0.676938
split23	0.269267	0.541046	0.729803	0.78541		0.0674216	0.610446	0.728429	0.796217		0.176884	0.346971	0.561097	0.674625		0.106752	0.27702	0.514004	0.606938		0.233033	0.447557	0.673527	0.738675		0.18383	0.399439	0.64378	0.701448
split24	0.131263	0.673965	0.725008	0.784622		0.183568	0.519077	0.721082	0.798337		-0.0613042	0.484607	0.546804	0.639811		0.0127784	0.389543	0.535282	0.614392		0.218914	0.496842	0.643467	0.724121		0.197078	0.36994	0.568286	0.690026
split25	0.273326	0.576537	0.73167	0.793447		0.253127	0.636605	0.744815	0.79448		0.193034	0.426409	0.602245	0.676947		0.132166	0.420353	0.557901	0.632786		0.14446	0.466263	0.683848	0.717279		0.154245	0.509973	0.623243	0.712284
split26	0.119605	0.566101	0.747731	0.79464		0.261785	0.59517	0.735505	0.797714		0.12995	0.364081	0.576758	0.638813		0.0701327	0.362317	0.503852	0.588376		0.121978	0.537034	0.667654	0.685778		-0.00256359	0.403149	0.604355	0.705134
split27	0.177338	0.570288	0.755443	0.800933		0.306078	0.617163	0.695259	0.814197		0.178603	0.479553	0.550286	0.646022		0.136449	0.434582	0.483401	0.61577		0.150268	0.443414	0.616634	0.715264		0.223065	0.468372	0.62323	0.726945
split28	0.193948	0.687376	0.721494	0.793276		0.0797833	0.521981	0.737581	0.799861		0.156666	0.563537	0.622568	0.679876		0.0455804	0.366679	0.559206	0.614859		0.208471	0.51109	0.699169	0.688928		-0.111717	0.466863	0.623062	0.664879
split29	0.222046	0.636665	0.736334	0.796167		0.226971	0.535903	0.720635	0.806591		0.13355	0.47155	0.590837	0.660473		0.199858	0.441436	0.512236	0.594601		0.147284	0.496808	0.663292	0.706852		0.0775643	0.441828	0.604623	0.706866
split30	0.325212	0.646425	0.740236	0.778718		0.232144	0.548077	0.718173	0.767238		0.201762	0.48803	0.579119	0.656387		-0.00870353	0.305939	0.51973	0.628466		0.265545	0.499452	0.63279	0.688853		0.100345	0.426999	0.598645	0.697763
split31	0.0503724	0.66367	0.736308	0.782812		0.049454	0.581545	0.705243	0.782032		0.0727322	0.47393	0.554621	0.657575		0.149912	0.298142	0.446085	0.589721		-0.0485745	0.468947	0.667205	0.706032		-0.0423822	0.371341	0.546726	0.693258
split32	0.129485	0.654664	0.791577	0.815013		-0.00223787	0.507534	0.72079	0.7995		-0.00453484	0.435005	0.605378	0.668075		0.0314937	0.347677	0.461704	0.612747		0.109711	0.445342	0.664035	0.728765		-0.00114031	0.354874	0.594814	0.705921
split33	0.320161	0.586121	0.755323	0.778393		0.132196	0.661788	0.744594	0.802649		0.102969	0.453841	0.537071	0.593101		0.0328233	0.339828	0.48824	0.5905		0.139883	0.530862	0.628273	0.708036		-0.0365529	0.4911	0.566613	0.672405
split34	0.352132	0.648345	0.739632	0.799338		0.288651	0.611449	0.744892	0.805367		0.125391	0.488562	0.591526	0.65389		0.0435115	0.449886	0.564423	0.609999		0.167779	0.508558	0.656201	0.718523		0.0229984	0.432648	0.636789	0.704158
split35	0.27887	0.627528	0.727056	0.792901		0.129705	0.610652	0.708645	0.779999		0.169583	0.462004	0.585104	0.66507		-0.0279167	0.391738	0.544006	0.612543		0.229471	0.537718	0.633719	0.678247		0.117164	0.43696	0.647817	0.740134
split36	0.200974	0.526915	0.755479	0.818693		-0.0586824	0.627043	0.712246	0.778297		0.283753	0.319792	0.582441	0.63199		0.073795	0.354982	0.511993	0.573926		0.273169	0.425319	0.669161	0.701778		-0.0377983	0.443643	0.579595	0.679007
split37	0.1224	0.603501	0.758896	0.779129		0.060387	0.641341	0.751178	0.802784		0.131759	0.455811	0.558299	0.608744		0.102621	0.366029	0.528491	0.589785		0.239169	0.508212	0.673896	0.701159		0.137263	0.476761	0.651471	0.655155
split38	0.238464	0.581389	0.761814	0.80272		0.216846	0.601425	0.76662	0.808521		0.0699449	0.45303	0.564747	0.634728		-0.0284195	0.326406	0.509417	0.59292		0.23223	0.478197	0.561089	0.681526		0.055106	0.458929	0.589378	0.679943
split39	0.270986	0.486204	0.699531	0.803534		0.187313	0.608364	0.750623	0.799079		0.159911	0.263483	0.575445	0.662487		0.185893	0.39239	0.49051	0.590299		0.251702	0.426511	0.584369	0.677507		0.159835	0.474692	0.638229	0.702778
split40	0.168001	0.630336	0.747833	0.783537		0.142064	0.572039	0.722509	0.790426		0.0264482	0.444554	0.576476	0.653531		0.00331132	0.431851	0.557219	0.606009		0.167319	0.410192	0.641542	0.697505		0.142305	0.347063	0.659501	0.696535
split41	0.246548	0.614543	0.775893	0.803678		0.276404	0.55409	0.719507	0.76402		0.11037	0.395437	0.564442	0.656993		0.170367	0.371972	0.530031	0.604029		0.205767	0.536928	0.631446	0.696567		0.162405	0.292218	0.599789	0.649785
split42	0.157099	0.655313	0.712949	0.802237		0.221989	0.597173	0.746992	0.805966		0.121522	0.382565	0.593412	0.629489		0.0898378	0.272557	0.549757	0.622444		0.172894	0.40536	0.671208	0.724993		0.131995	0.338373	0.607168	0.698042
split43	0.286272	0.57148	0.705497	0.792082		0.306121	0.601287	0.729173	0.764509		0.022775	0.418708	0.558026	0.644471		0.0467312	0.379989	0.430378	0.546687		0.216869	0.493158	0.636007	0.663543		0.168319	0.430693	0.61063	0.6873
split44	0.37653	0.607694	0.707717	0.799668		0.217106	0.513282	0.732045	0.809149		0.156331	0.39932	0.581747	0.652713		0.0423763	0.246341	0.555537	0.619		0.231883	0.535493	0.641604	0.709912		0.0613952	0.414736	0.614068	0.7165
split45	0.0617717	0.589101	0.766617	0.781946		0.243881	0.614101	0.750879	0.810091		0.172689	0.41891	0.593294	0.594577		0.193132	0.455052	0.563616	0.615094		0.162763	0.395633	0.652491	0.702549		0.09845	0.482152	0.628826	0.72312
split46	0.177506	0.5785	0.76166	0.811635		0.0903949	0.610229	0.747827	0.80424		0.12364	0.436324	0.56597	0.637923		0.216563	0.371289	0.534181	0.61227		0.237921	0.50065	0.652869	0.726544		0.090907	0.482979	0.636611	0.713402
split47	0.175818	0.665492	0.721551	0.779904		0.116851	0.643196	0.741563	0.794135		0.134587	0.475746	0.587575	0.637584		-0.0274003	0.499449	0.555626	0.617571		0.202471	0.563632	0.612124	0.706545		0.12244	0.47354	0.594656	0.683579
split48	0.246564	0.582459	0.722792	0.780083		0.21561	0.625703	0.740529	0.80109		0.16772	0.394903	0.586651	0.680216		0.0640692	0.393612	0.544056	0.618085		0.268042	0.495609	0.621085	0.728204		0.158068	0.499772	0.593082	0.697121
split49	0.0748225	0.632768	0.719518	0.789124		0.0570722	0.515468	0.758311	0.780768		0.00732096	0.434337	0.532264	0.649236		0.0297941	0.252865	0.49766	0.580741		0.156638	0.425772	0.635697	0.704187		0.126168	0.405717	0.580409	0.684259
split50	0.16905	0.655403	0.745347	0.797901		0.164328	0.517337	0.717376	0.797147		0.0487744	0.504671	0.549564	0.586164		0.159021	0.399871	0.500557	0.557905		0.158879	0.572591	0.613912	0.715553		0.102246	0.385302	0.621042	0.716115

## Sheet: S2a Localizer
Localizer
	lFFA					rFFA					lEBA					rEBA					lPPA					rPPA						lFFA					rFFA					lEBA					rEBA
S1 -	faces	bodies	scenes	objects		faces	bodies	scenes	objects		faces	bodies	scenes	objects		faces	bodies	scenes	objects		faces	bodies	scenes	objects		faces	bodies	scenes	objects		S2	faces	bodies	scenes	objects		faces	bodies	scenes	objects		faces	bodies	scenes	objects		faces	bodies	scenes
median	2.81941	0.773584	0.753375	1.07339		2.85081	1.83745	0.887946	1.84229		1.80867	3.44729	0.550185	2.84132		2.50492	4.71696	0.695899	3.69667		-0.177377	0.0665551	1.30239	0.506086		-0.235689	0.0470102	1.08024	0.48809			1.59065	1.20927	0.235509	0.51261		2.4958	1.28044	0.31297	1.00037		0.91382 2.5943 0.079624 1.6136					1.52837	2.64267	0.0355358
vertex response	1.39083	1.46604	0.404599	1.30844		3.06858	1.47073	0.990668	1.77652		0.446625	2.62399	0.527664	1.90025		3.57765	5.50147	1.45066	4.67525		0.248833	0.947908	1.98502	0.859777		0.0699616	0.404394	1.54212	0.753438			2.44429	1.54129	0.976627	1.37772		1.9102	1.03161	0.173574	1.41898		0.324952	1.91583	0.100834	0.349653		2.67165	2.76746	0.0683736
vertex response	1.48449	1.28144	0.409999	1.19778		3.14364	1.35103	0.907986	1.66775		0.449565	2.58289	0.550185	1.89719		3.42782	5.7456	2.1076	5.07403		0.481229	1.32933	2.45461	1.23626		0.0287416	0.371797	1.69343	0.777867			2.54065	1.55202	0.995262	1.36934		1.95135	0.98637	0.247626	1.3598		0.30056	1.97907	0.0452328	0.397987		2.4957	2.55943	0.0837463
vertex response	1.68127	1.07896	0.37805	1.06029		3.16435	1.28171	0.864954	1.60816		0.473112	2.56115	0.567002	1.89375		3.27642	6.07971	2.59104	5.36948		0.72335	1.70159	2.78662	1.57853		0.0352472	0.384844	1.73862	0.87698			2.10646	1.44147	0.645906	1.25756		2.20655	1.07332	0.293041	1.39866		0.355059	1.62957	0.245286	0.198084		2.76451	2.9251	0.0288354
vertex response	1.53731	1.10723	0.460468	1.11774		2.88415	1.57162	1.20167	1.87643		0.497557	2.72238	0.480608	1.91391		3.9265	5.32412	1.32823	4.84768		0.925569	2.00571	2.97937	1.86439		-0.00199998	0.361813	1.76442	0.829694			2.20033	1.39477	0.547833	1.12998		2.40499	1.21	0.3213	1.48844		0.313421	1.83919	0.137423	0.28443		2.71239	2.91456	0.0449116
vertex response	1.39075	1.51772	0.634625	1.4131		2.96974	1.46858	1.10236	1.77829		0.796523	2.86166	0.516504	1.91476		3.33746	5.58718	0.953645	4.19113		1.10229	2.25056	3.03418	2.09487		-0.0172131	0.342163	1.70945	0.78369			2.20465	1.44558	0.683233	1.21513		1.96772	1.15793	0.321089	1.44616		0.254752	2.00098	0.0115082	0.375403		2.63866	2.84179	0.0577896
vertex response	1.44579	1.44059	0.500674	1.31251		3.05455	1.34139	0.968133	1.66245		0.705068	2.71193	0.571465	1.9135		3.35503	5.584	1.11058	4.30362		1.06431	2.21026	3.03816	2.15065		-0.0634032	0.2763	1.59422	0.707437			2.33199	1.45246	0.754956	1.21507		2.51692	1.30573	0.336725	1.56137		0.227939	2.07486	-0.0728461	0.431098		2.55619	2.72062	0.0703087
vertex response	1.41394	1.49835	0.432316	1.32949		2.33641	1.37433	1.23249	1.67909		0.71729	2.96543	0.392338	1.94474		3.20173	5.6937	1.46257	4.45117		0.709233	1.45824	1.99221	1.12025		-0.121477	0.180299	1.42594	0.600939			2.47041	1.46101	0.828688	1.22559		2.2855	1.42069	0.362201	1.64265		0.305731	2.03301	0.002956	0.456798		2.44736	2.55069	0.0760248
vertex response	1.51042	1.40415	0.330138	1.21462		2.16023	1.36195	1.25063	1.66182		0.926817	3.03971	0.436107	1.91987		3.06067	5.84373	1.87088	4.67817		0.983253	1.90237	2.39666	1.51266		-0.0116314	0.409484	1.87813	1.01278			2.61858	1.48476	0.896683	1.24427		2.49557	1.60296	0.403252	1.78927		0.280405	2.07962	-0.0638919	0.486283		2.02033	2.45261	0.339818
vertex response	1.40369	1.48509	0.378896	1.30049		2.78073	1.66258	1.38106	1.97306		1.079	3.06451	0.471577	1.91284		2.95648	5.95805	2.28692	4.95389		1.17364	2.23205	2.68772	1.83225		-0.0583071	0.37087	1.95285	0.972345			2.72682	1.52974	0.923961	1.24979		2.3199	1.34339	0.0807374	1.68713		0.668083	2.26528	0.14047	0.836432		2.14971	2.51275	0.310699
vertex response	1.58792	1.33088	0.314664	1.17204		2.78256	1.72673	1.50695	2.03336		0.818006	3.08822	0.339218	1.97298		2.89446	6.00014	2.67266	5.26108		-0.0449373	0.792617	2.77279	1.07121		-0.0985741	0.305998	1.88606	0.875042			2.57311	1.5885	0.874537	1.26339		2.57066	1.35127	0.0848937	1.70915		0.459506	2.10604	0.0685148	0.602191		2.77437	2.90627	0.0411468
vertex response	1.75786	1.15643	0.299084	1.07339		2.83503	1.53712	1.2753	1.84229		0.544539	2.50304	0.587598	1.88063		2.82628	5.94099	2.90861	5.45981		0.0114309	0.875312	2.84908	1.14904		-0.14434	0.21833	1.73334	0.755566			2.25218	1.65959	0.701964	1.23096		2.23539	1.15894	0.135716	1.53895		0.342285	2.07545	-0.0161425	0.524271		2.79765	2.93545	0.00898896
vertex response	1.96273	0.957996	0.332211	1.00238		2.65011	1.56179	1.36231	1.84935		0.815809	2.55674	0.652023	1.90015		3.51263	5.56762	0.968849	4.34093		-0.0682949	0.57874	1.84216	0.623066		-0.200822	0.10814	1.5226	0.617648			2.84396	1.53473	0.906628	1.20528		2.51014	1.25921	0.112318	1.62951		1.07143	2.57475	0.294066	1.36641		2.75466	3.01682	0.0123181
vertex response	2.25377	0.797034	0.363334	0.991239		2.42668	1.56175	1.42059	1.83933		1.03042	2.86499	0.574607	1.92696		3.76675	5.44351	1.08933	4.57805		0.0340015	0.830267	2.50964	0.995829		-0.225747	0.0468735	1.34672	0.519997			2.76518	1.56071	0.878463	1.20351		2.2526	1.07269	0.188793	1.45926		1.11384	2.58522	0.31095	1.42283		2.70105	3.05948	0.0281638
vertex response	2.0529	0.779745	0.425922	0.950738		2.09542	1.51162	1.42027	1.77719		0.999578	2.71903	0.633243	1.93101		4.06222	5.21573	1.0611	4.7638		0.265726	1.18185	2.88096	1.337		-0.258564	0.0028553	1.36831	0.525185			2.6006	1.60105	0.80141	1.18768		2.45727	1.15842	0.152759	1.54113		1.0957	2.52083	0.310284	1.35824		2.6373	3.01436	0.0454469
vertex response	1.55293	1.16703	0.678723	1.16633		2.72517	1.91293	1.77475	2.20037		1.17106	3.29291	0.291009	1.99625		3.18714	7.57553	1.80637	5.32642		0.521031	1.53469	3.06428	1.63908		-0.147644	0.423467	2.2554	1.22589			2.04184	1.44918	0.517811	1.35349		2.3931	1.05685	0.222235	1.42813		1.08539	2.41246	0.310361	1.25763		2.57977	2.91104	0.060777
vertex response	1.65219	1.08274	0.516953	1.06091		2.67579	1.83745	1.68391	2.10815		1.17443	3.23959	0.344515	1.95229		2.91767	7.1169	1.95452	5.00492		0.719911	1.79801	3.11805	1.87321		-0.163005	0.427711	2.35498	1.25508			2.12352	1.4154	0.464936	1.23517		2.47395	1.05877	0.254209	1.39658		1.44685	2.67994	0.267666	1.43569		2.50244	2.76312	0.0683796
vertex response	1.81964	1.03472	0.39882	0.988068		2.52472	1.81421	1.69171	2.06156		1.30149	3.18087	0.416122	1.92353		3.3613	7.95491	1.60244	5.45352		0.875731	1.98545	3.08782	2.04256		-0.0208608	0.430981	1.68358	1.04678			2.15423	1.40124	0.471683	1.18157		2.91581	1.09949	0.277692	1.35549		1.58385	2.77464	0.247529	1.47253		2.38668	2.5416	0.0659556
vertex response	1.92628	1.02394	0.34646	0.95887		3.14667	1.76734	0.965631	2.06155		1.28782	3.01518	0.509553	1.91726		2.88607	7.29305	1.83516	4.95014		0.982551	2.09453	2.90646	2.13699		-0.0711964	0.428162	1.97927	1.12414			2.21564	1.3794	0.456281	1.10182		2.726	1.10934	0.280943	1.38973		0.340137	1.57051	0.306252	0.243647		2.32809	2.44171	0.0583498
vertex response	1.448	1.42237	0.698739	1.35662		3.15958	1.71487	0.961784	2.0094		1.3648	2.84778	0.60298	1.93048		2.63038	7.02362	1.85265	4.65323		0.863043	1.92119	2.69857	2.09765		-0.122895	0.409048	2.19423	1.15344			2.27589	1.3683	0.486015	1.06068		2.94183	1.13619	0.285337	1.38153		0.296847	1.7987	0.189243	0.300456		2.285	2.31811	0.0589689
vertex response	1.54535	1.28091	0.514184	1.19845		3.1749	1.57644	0.950589	1.87714		1.39175	2.70845	0.69033	1.95115		3.42394	8.21211	1.45117	5.52005		0.775205	1.66843	2.12981	2.01627		-0.158086	0.321583	2.1039	1.02018			2.34457	1.37742	0.571322	1.06987		2.73945	1.23524	0.318503	1.4913		0.226841	2.01	0.0473973	0.356142		0.197491	1.92003	0.108247
vertex response	1.74334	1.21425	0.364515	1.09267		3.24737	1.40833	0.876835	1.72012		0.924595	3.14624	0.309682	2.01998		3.13172	7.78714	1.56591	5.16635		0.817994	1.61632	2.15966	1.958		-0.19492	0.221696	1.92998	0.869941			2.45093	1.39309	0.652141	1.0918		2.6245	1.36787	0.348434	1.60564		0.153599	2.16449	-0.118533	0.410437		0.273179	1.9597	0.066471
vertex response	2.01037	1.17028	0.293342	1.02865		3.21792	1.27203	0.832925	1.60014		0.967994	3.17823	0.325849	1.96392		2.77405	7.24168	1.71981	4.75756		0.864597	1.69841	2.1136	2.04035		-0.247312	0.0916364	1.67931	0.705224			2.04808	1.71268	0.460214	1.00139		3.00559	1.21012	0.305056	1.43506		0.0757328	2.27846	-0.232911	0.422271		0.0834611	1.75727	0.167057
vertex response	1.56763	1.35774	0.334042	1.18039		3.11151	1.19401	0.829391	1.53436		1.2804	3.31705	0.281357	2.19817		2.24157	5.22195	1.69744	4.06207		0.922741	1.68528	2.20842	1.99347		-0.258973	0.0280469	1.47706	0.583967			2.20258	1.68661	0.57925	1.09475		2.8922	1.35575	0.354617	1.57649		0.222613	2.14854	-0.143475	0.482594		0.203693	1.81322	0.0726244
vertex response	1.81986	1.2551	0.276694	1.09073		3.07765	1.76958	1.00999	2.07253		1.25911	3.31346	0.274059	2.0947		2.21798	5.14414	1.85019	4.19256		1.05199	1.81128	2.21401	2.10524		-0.0135851	0.408903	1.24014	0.907911			2.59749	1.4281	0.748525	1.13528		2.64575	1.52529	0.396292	1.73053		0.116281	2.23443	-0.22841	0.444184		0.202637	1.75671	0.0343615
vertex response	2.01979	1.14732	0.232438	1.04876		3.01211	1.68025	1.04224	1.98257		1.48299	3.39253	0.290041	2.02444		3.40005	5.67734	0.89118	4.2556		-0.220864	0.557509	2.4817	0.865092		0.00398828	0.423526	1.42764	0.966565			2.74264	1.47461	0.845128	1.17849		2.58835	1.67946	0.438615	1.8497		0.977863	2.58039	0.202596	1.2762		0.0247532	1.64028	0.237548
vertex response	2.34036	1.04935	0.202614	1.0258		2.95481	1.59903	1.1033	1.90325		1.61346	3.32575	0.350077	1.97181		3.19698	5.72512	0.927634	4.12448		-0.103524	0.735134	2.78475	1.05911		-0.290737	0.0147994	1.59996	0.663171			2.2806	1.65518	0.572811	1.04758		2.84636	1.53441	0.456117	1.73967		0.813618	2.43748	0.136228	1.05432		0.116713	1.63476	0.136153
vertex response	1.98762	1.06483	0.255725	1.0263		3.10204	1.24936	0.874125	1.5829		1.69636	3.15476	0.431618	1.93682		3.03509	5.77351	1.08538	4.09438		0.0188478	0.924163	3.01803	1.26002		-0.280516	-0.0495977	1.32252	0.526738			2.45745	1.62356	0.683342	1.1134		2.68814	1.67477	0.492883	1.85275		0.600012	2.27321	0.0477985	0.807344		0.153598	1.63173	0.0306197
vertex response	2.31793	0.940987	0.265755	1.03242		2.89061	1.2031	0.921845	1.54717		1.72003	2.92117	0.522556	1.91575		2.89573	5.832	1.34077	4.17537		-0.259992	0.345028	1.60428	0.429622		-0.0347848	0.383478	1.05012	0.827036			2.82154	1.50879	0.874406	1.18851		2.71466	1.69135	0.65817	1.89226		0.381713	2.14901	-0.0497919	0.59576		0.092325	1.505	-0.0451187
vertex response	2.5973	0.684869	0.408537	1.08142		2.51864	1.23267	1.05312	1.56567		0.95555	3.12509	0.30487	2.08213		2.75058	5.82224	1.6326	4.31428		-0.175834	0.539824	2.17972	0.731419		-0.0671992	0.35859	0.88914	0.755685			2.79609	1.53764	0.846147	1.17161		2.49315	1.57195	0.0598462	1.87413		1.17105	2.71982	0.308229	1.5703		0.0875859	1.52774	0.203197
vertex response	2.80432	0.593981	0.47032	1.17013		2.13924	1.24307	1.14113	1.56191		1.49439	3.46024	0.276889	2.24418		2.51245	5.57133	1.84834	4.34339		-0.137334	0.646519	2.53036	0.910609		-0.096252	0.330073	0.800593	0.701392			2.69617	1.57759	0.790481	1.14724		2.67114	1.45997	0.0731824	1.80211		1.05092	2.61245	0.260497	1.36623		0.119513	1.46664	0.098003
vertex response	1.59157	0.794171	0.534571	0.933745		1.85666	1.25857	1.1935	1.56053		1.70548	3.53182	0.283883	2.1932		2.43846	5.41984	2.2357	4.65986		0.190736	1.1509	3.11768	1.45071		-0.170579	0.347642	1.86798	1.09063			2.09303	1.48796	0.441746	1.37481		2.7114	1.34657	0.097417	1.70734		0.852612	2.41852	0.204622	1.06517		0.0915455	1.39249	0.00390394
vertex response	1.79986	0.634003	0.373811	0.750533		2.92968	1.79149	1.14868	2.11816		1.91675	3.49932	0.323335	2.11853		2.31956	5.27448	2.39951	4.79911		0.365237	1.36945	3.12835	1.63788		-0.183943	0.373125	2.13119	1.17737			2.16684	1.43188	0.401813	1.23481		2.55168	1.12362	0.183007	1.49847		1.18993	2.69998	0.333765	1.60197		0.0391977	1.35027	-0.0746614
vertex response	2.10841	0.584502	0.297295	0.687396		2.85081	1.73826	1.25691	2.06512		2.05804	3.32343	0.390052	2.04495		3.75788	5.70514	0.882275	4.57102		0.542289	1.57335	3.01382	1.81888		-0.226029	0.371009	2.37538	1.23811			2.1844	1.40036	0.400694	1.16931		2.68705	1.22733	0.14076	1.59618		1.19067	2.66057	0.339546	1.58119		0.130749	1.38995	0.15404
vertex response	2.43841	0.640972	0.300794	0.722172		2.78695	1.72555	1.40966	2.05115		1.35051	3.38098	0.362676	2.39801		4.01412	5.38605	0.929159	4.68251		0.784048	1.87636	3.04469	2.0311		-0.270042	0.334918	2.45107	1.23247			2.08112	1.51694	0.387948	1.39197		2.73012	1.11974	0.204102	1.45966		1.25992	2.73747	0.291429	1.55917		0.11123	1.29495	0.0540112
vertex response	2.61459	0.698414	0.322137	0.761984		2.73014	1.80441	1.61414	2.12866		1.8589	3.70484	0.36992	2.50293		4.10267	5.51205	0.825633	4.75341		0.454045	1.42607	2.71255	1.75668		-0.104823	0.341075	1.31752	0.904915			2.19518	1.45894	0.341825	1.23906		2.72195	1.16457	0.174316	1.52747		1.38381	2.97977	0.240877	1.65818		0.0561746	1.22691	-0.0323714
vertex response	1.49931	1.17947	0.857098	1.27167		2.95905	1.31365	0.993705	1.64073		2.18221	3.71103	0.376393	2.38887		4.09977	5.01434	0.803817	4.62176		0.715087	1.77365	2.89132	1.99532		-0.0887328	0.376961	1.54015	0.997069			2.23743	1.39545	0.352781	1.11931		2.82731	1.08977	0.236401	1.37958		1.37816	2.77764	0.266739	1.51126		0.0016117	1.21503	-0.110691
vertex response	1.60098	0.966869	0.626041	1.03134		2.76209	1.35399	1.10214	1.6732		1.62545	3.61511	0.4042	2.57649		3.07193	6.67294	1.93735	5.29651		0.390476	1.31956	2.46477	1.70239		-0.0999867	0.409234	1.87027	1.11533			2.30082	1.35703	0.359527	1.02507		3.03333	1.09117	0.248983	1.31355		1.52944	2.9972	0.228918	1.59664		0.156992	1.25225	0.0906094
vertex response	1.75632	0.85182	0.466141	0.896916		2.56332	1.39964	1.21083	1.71027		2.01518	4.19552	0.894844	3.31792		2.32631	5.68912	2.28242	4.3837		0.640716	1.64855	2.62696	1.95223		-0.179175	0.410129	2.37281	1.24396			2.37878	1.34361	0.422627	0.990339		2.92692	1.08512	0.247964	1.34164		1.73571	2.74415	0.229055	1.45205		0.101197	1.15516	0.00652463
vertex response	1.98374	0.819155	0.371637	0.844315		2.00905	1.34736	1.25635	1.64191		2.074	4.09504	0.926983	3.273		2.12141	5.60844	2.4278	4.10571		0.803478	1.82768	2.55016	2.06966		-0.225961	0.337859	2.34175	1.1731			2.42043	1.33717	0.403155	0.968223		3.14373	1.13478	0.266262	1.32991		1.69997	3.01864	0.214279	1.56956		0.03498	1.10704	-0.0693415
vertex response	2.33553	0.86657	0.343505	0.864661		2.80313	1.85688	1.37933	2.21852		1.855	4.21244	0.816617	3.26197		3.58584	7.81466	1.69981	5.89965		0.23989	1.07589	2.1486	1.49567		-0.25322	0.214614	2.1135	0.979424			1.74067	1.77212	0.209301	0.78003		3.38463	1.19067	0.29538	1.3222		0.0697995	2.44296	-0.124738	0.470023		-0.0110556	1.11739	-0.136588
vertex response	2.69579	0.936445	0.37564	0.926107		2.72236	1.92446	1.66622	2.30517		1.87521	4.06316	0.826604	3.18371		3.05134	7.08458	1.94675	5.20269		0.3146	1.18774	2.25114	1.59988		-0.252569	0.152955	1.91559	0.844742			1.79825	1.78064	0.272993	0.848422		3.22395	1.23932	0.319366	1.41278		0.0334584	2.50422	-0.231817	0.478835		0.22993	1.26391	0.12084
vertex response	1.50696	1.27117	0.858029	1.29543		2.69185	2.00725	1.91707	2.37362		1.90211	3.84382	0.838055	3.05263		2.4091	6.31328	2.14393	4.40954		0.517183	1.45551	2.38263	1.83211		-0.070771	0.363487	1.17382	0.864441			2.42361	1.35576	0.528886	1.0184		3.05419	1.41669	0.411413	1.6206		0.0141731	2.52242	-0.307819	0.486645		0.170246	1.13957	0.03521
vertex response	2.02858	1.03008	0.33253	0.955889		3.49066	2.15131	1.06027	2.4839		1.80599	4.13913	0.784752	3.19638		2.07064	6.03077	2.12141	4.0496		0.736222	1.71715	2.38375	2.01616		-0.0321764	0.409064	1.35276	0.950854			2.48487	1.36937	0.537126	1.02779		3.55673	1.28479	0.374847	1.36105		0.277941	1.7219	0.294415	0.367031		0.0934554	1.05871	-0.0363201
vertex response	2.33337	1.05405	0.331049	0.974745		3.49003	2.01402	1.01874	2.33146		1.66548	3.63843	0.717637	2.85201		3.85844	8.47886	1.42122	6.12178		0.278402	1.07738	2.06186	1.47918		-0.312436	0.145987	2.11371	0.955428			1.87206	1.63574	0.23387	0.758131		3.44712	1.28044	0.36985	1.3962		0.220047	1.98208	0.149746	0.398216		0.0299338	1.04041	-0.102766
vertex response	2.37481	1.13345	0.268853	1.01833		3.51231	1.86633	0.976991	2.1751		1.69135	3.42599	0.718068	2.71506		3.50801	8.02971	1.63879	5.74016		0.436732	1.29097	2.17326	1.6874		-0.303331	0.0652552	1.83324	0.795096			1.95954	1.65982	0.334993	0.858965		3.22693	1.44565	0.481593	1.63138		0.135983	2.23346	-0.0258695	0.43069		0.267282	1.17993	0.0656651
vertex response	2.74258	1.08978	0.258639	1.03662		3.5556	1.72979	0.936087	2.03626		1.68159	3.76553	0.721515	2.92995		2.56033	6.82489	1.94238	4.57664		0.641357	1.54609	2.23141	1.91541		-0.305084	-0.0308737	1.52254	0.634571			2.65052	1.43803	0.712687	1.11627		2.99175	1.56267	0.548803	1.77198		0.0698359	2.34314	-0.193048	0.431782		0.177964	1.06644	-0.00596483
vertex response	2.12859	1.17246	0.222761	1.0318		3.58265	1.64526	0.910867	1.95272		2.06265	4.15841	0.754711	3.028		2.29917	6.56227	1.86401	4.30389		0.763488	1.70337	2.20452	2.02586		-0.0823412	0.347737	0.909583	0.756998			2.7866	1.48124	0.821427	1.16345		3.71635	1.57363	0.556012	1.56429		0.0397528	2.37559	-0.310868	0.458287		0.0959288	1.01585	-0.0723374
vertex response	2.49516	1.08149	0.213157	1.03032		3.18122	2.32766	1.22715	2.79306		2.00245	3.87373	0.743966	2.84009		2.01733	6.23323	1.76783	4.00378		0.386452	1.12435	1.95257	1.48359		-0.325411	-0.0422791	1.56388	0.665723			2.31833	1.58619	0.561517	1.01198		3.61743	1.47726	0.515277	1.52966		0.0115179	2.36874	-0.379184	0.464127		0.406818	1.2789	0.105496
vertex response	2.64386	0.953111	0.220072	1.04828		3.24357	2.27273	1.18006	2.69168		2.09655	4.27787	0.807094	3.16863		3.91773	8.75587	1.28373	6.17806		0.608119	1.40768	2.107	1.76442		-0.107876	0.330983	0.791639	0.695727			2.59854	1.5841	0.717981	1.10377		3.40623	1.60205	0.656274	1.7627		0.320526	2.19364	-0.143841	0.583911		0.299948	1.13462	0.0372329
vertex response	2.81941	0.767848	0.309356	1.10254		3.31588	2.18598	1.1219	2.5551		2.06671	4.07121	0.835267	3.08124		3.67885	8.51338	1.33784	5.85659		0.725791	1.58086	2.15054	1.95114		-0.143361	0.29806	0.744089	0.648621			2.6656	1.45644	0.727962	1.13174		3.13351	1.66401	0.717807	1.88047		0.181877	2.25107	-0.251508	0.518894		0.197085	1.04372	-0.0308208
vertex response	2.95548	0.563174	0.454912	1.18516		3.2664	2.01522	1.06037	2.35109		2.24069	4.91168	0.893354	3.69669		3.32483	8.19354	1.3409	5.39288		0.557512	1.16334	1.87276	1.3909		-0.177363	0.258746	0.73886	0.617711			2.70077	1.48271	0.769561	1.14497		2.89979	1.69409	0.731699	1.92126		0.063666	2.32973	-0.34902	0.483631		0.610676	1.44295	0.162056
vertex response	3.04854	0.455735	0.543177	1.2358		3.24927	1.83966	0.98746	2.14547		2.1743	4.60828	0.870363	3.47303		2.8184	7.4607	1.46974	4.79474		0.564601	1.2255	1.94102	1.49611		-0.210248	0.206401	1.33917	0.825255			2.6059	1.53212	0.724256	1.10956		3.90723	2.03143	0.802544	1.89129		1.23031	2.79698	0.324063	1.73268		0.487582	1.27815	0.100597
vertex response	1.54671	0.590538	0.456311	0.850203		3.348	1.7104	0.939728	2.01143		2.10716	4.2408	0.899729	3.29775		2.20325	6.52544	1.52343	4.14922		0.844285	1.57294	2.18065	1.84939		-0.222304	0.243985	1.64246	0.954681			2.6909	1.57301	0.763146	1.1262		3.80626	1.86193	0.754069	1.81742		1.12005	2.71828	0.250279	1.52512		0.345801	1.1347	0.0334336
vertex response	1.72685	0.358517	0.262611	0.604324		3.42259	1.53892	0.885678	1.84632		2.10573	4.0122	0.924132	3.2002		2.16864	6.34542	1.36505	4.03085		1.05161	1.77858	2.29031	2.03468		-0.278887	0.247298	2.01208	1.07536			1.96909	1.50059	0.338957	1.35942		3.61284	1.92522	0.949619	2.0489		0.959715	2.59124	0.157705	1.28128		0.891904	1.6684	0.229222
vertex response	2.06217	0.244818	0.164415	0.481634		3.32397	1.32502	0.823367	1.64605		2.25315	5.00338	0.892038	3.77667		3.50962	8.52506	1.15737	5.61682		0.714736	1.3066	2.004	1.47802		-0.316053	0.252443	2.27944	1.15193			2.15478	1.47365	0.291227	1.23468		3.2908	1.90784	1.0227	2.13263		0.758783	2.4332	0.0588461	1.01997		0.782935	1.52111	0.187047
vertex response	2.48957	0.228681	0.147386	0.464161		3.18873	1.19328	0.805283	1.53313		2.13089	4.73655	0.889404	3.60666		3.16352	8.10158	1.14787	5.15534		0.91824	1.55656	2.21145	1.72062		-0.340353	0.239528	2.4137	1.16516			2.25667	1.42094	0.271288	1.11877		2.91978	1.85537	1.019	2.11898		0.514818	2.28025	-0.0619888	0.76066		0.585583	1.31756	0.123884
vertex response	2.80892	0.254508	0.173549	0.49368		2.95197	1.11697	0.82763	1.46536		2.07052	4.42099	0.899933	3.43223		2.73604	7.4062	1.1711	4.56001		1.16621	1.82942	2.39734	1.98923		-0.38951	0.154111	2.37602	1.0853			2.30414	1.37615	0.281027	1.03866		4.09311	2.49401	1.06592	2.22723		0.355792	2.24761	-0.172538	0.637797		0.394441	1.16007	0.0440178
vertex response	1.55432	0.64246	0.43592	0.855705		2.77987	2.13333	1.39576	2.76252		2.11082	4.23966	0.93957	3.36308		2.44957	6.83289	1.17789	4.17068		1.32769	1.9972	2.42375	2.18601		-0.147364	0.266733	1.13713	0.788462			1.75474	1.41673	0.284443	1.23965		4.00623	2.32346	1.01772	2.14801		1.24771	2.77287	0.365021	1.75874		1.27294	1.91515	0.295838
vertex response	1.77494	0.45604	0.280098	0.643934		2.90375	2.18596	1.38692	2.75385		2.20949	4.95909	0.87357	3.76375		2.2396	6.25704	1.2691	3.98767		1.02002	1.58652	2.26834	1.65413		-0.147933	0.300084	1.40158	0.908728			2.0145	1.44445	0.252161	1.18216		3.89137	2.43151	1.36358	2.49581		1.1892	2.76346	0.300296	1.62336		0.935254	1.60849	0.229224
vertex response	2.12942	0.374881	0.203409	0.551366		2.98691	2.18356	1.34339	2.68794		2.01524	4.60893	0.850609	3.52356		2.13426	5.79997	1.32897	3.89123		1.29855	1.87969	2.51724	1.91225		-0.290952	0.299269	2.43528	1.19781			2.18961	1.42506	0.23149	1.10395		3.50902	2.29334	1.43972	2.52434		1.25142	2.72254	0.408308	1.78637		0.757294	1.44593	0.187859
vertex response	2.69805	0.410307	0.240269	0.592029		3.0392	2.12833	1.27481	2.56661		1.99119	4.45965	0.870417	3.44108		2.45839	6.66556	1.08437	4.02915		1.5703	2.14379	2.67727	2.17886		-0.326357	0.201546	2.30282	1.07594			2.28563	1.38691	0.235509	1.03144		4.13162	2.65144	1.22369	2.39419		1.24126	2.7023	0.426661	1.80621		1.57482	2.15082	0.322602
vertex response	3.03587	0.645775	0.372546	0.771109		3.05558	2.0228	1.18908	2.40157		2.16226	4.86039	0.855037	3.70135		2.37196	6.22466	1.15454	3.91295		-0.277844	0.496288	2.42604	0.843657		-0.142156	0.262582	0.685174	0.592699			2.32897	1.34887	0.291521	0.978124		4.13397	2.75823	1.4855	2.66386		1.23257	2.77932	0.36114	1.76622		1.77187	2.2935	0.36336
vertex response	3.47278	0.757408	0.490312	0.896321		3.0608	1.88442	1.09061	2.21642		1.93582	4.3928	0.800413	3.37147		2.13087	5.49431	1.37953	3.84579		-0.214358	0.617429	2.73932	1.01731		-0.126895	0.282943	0.834498	0.676998			2.39222	1.33418	0.352701	0.959806		4.16845	2.90718	1.49523	2.67743		1.28084	3.02357	0.251046	1.78496		1.88411	2.36817	0.34803
vertex response	2.75345	0.742154	0.352246	0.802241		2.58934	1.07675	0.894543	1.42461		1.69303	3.66962	0.703308	2.8669		1.97652	5.00326	1.53484	3.82865		-0.119997	0.768797	2.98747	1.19392		-0.359124	0.0723792	2.05366	0.903111			1.69258	1.74148	0.116032	0.66465		2.76303	1.61213	0.0726849	1.92915		1.44255	3.25112	0.182501	1.77193		2.09519	2.51607	0.366444
vertex response	3.12084	0.840448	0.437843	0.911511		2.18335	1.07136	0.986651	1.41155		2.0088	3.90508	0.656722	2.76915		2.42531	5.94554	1.20698	3.85616		-0.370047	0.207839	1.34267	0.288899		-0.357475	-0.020086	1.75233	0.752449			2.31383	1.34073	0.286427	0.96073		2.85947	1.52844	0.0761922	1.86841		1.53904	3.4929	0.129741	1.8124		2.36965	2.68081	0.324913
vertex response	3.13531	1.01187	0.435139	1.03245		1.82405	1.10494	1.07866	1.42754		2.64165	5.45042	0.854539	4.04804		2.27878	5.41632	1.52227	3.95976		-0.29465	0.395791	1.98181	0.61527		-0.140355	0.280562	0.676611	0.596181			2.37777	1.34292	0.371706	0.9753		2.84371	1.43999	0.086463	1.79083		1.95666	2.75556	0.192919	1.45289		2.52718	2.71583	0.211788
vertex response	3.52523	1.06754	0.483368	1.13826		2.86223	2.03513	1.44046	2.47797		2.34069	4.85426	0.759054	3.53567		1.99289	4.88206	1.67756	3.93514		-0.00272228	0.924752	3.1188	1.33252		-0.121338	0.312142	0.752058	0.661234			1.81245	1.6007	0.170027	0.683191		2.87427	1.34804	0.11521	1.70179		1.87803	3.10355	0.186722	1.58236		2.46056	2.76819	0.335143
vertex response	2.69976	1.07649	0.335382	1.00806		2.88681	1.92062	1.29454	2.29463		2.18427	4.54276	0.802097	3.33764		3.2832	5.98332	0.799616	4.28086		0.0890419	1.03357	3.10568	1.43495		-0.336512	-0.0851281	1.42342	0.622887			1.93556	1.5091	0.257291	0.745196		2.95101	1.18188	0.176675	1.49827		1.71023	3.35309	0.170729	1.71105		2.54845	2.79818	0.231644
vertex response	3.11978	1.07335	0.362945	1.08243		2.73305	2.00388	1.68413	2.43496		2.64158	5.50918	0.902224	4.12884		2.9443	5.9715	0.848016	3.97228		0.200669	1.14333	2.96824	1.52203		-0.145236	0.290919	0.663615	0.592716			2.438	1.37352	0.522252	1.03645		2.87139	1.22796	0.157163	1.57409		1.66303	3.57842	0.124403	1.79884		2.66137	2.9131	0.128623
vertex response	3.12322	0.996952	0.282163	1.09477		3.72607	2.52764	1.13227	2.85788		2.34065	5.00597	0.870535	3.73076		2.78636	6.01179	0.986743	3.91146		-0.393581	0.183442	1.20447	0.262255		-0.147931	0.294479	0.706381	0.61601			2.09893	1.46497	0.398375	0.861588		2.97873	1.13431	0.195103	1.41476		2.32286	3.21129	0.906919	2.00863		2.70236	3.00039	0.0799876
vertex response	3.39164	0.878439	0.297777	1.13585		3.67631	2.33944	1.09838	2.66938		2.24823	4.78106	0.858777	3.55351		2.67415	5.95864	1.19807	3.95314		0.248273	1.15773	2.70539	1.5305		-0.177689	0.263992	0.736793	0.595444			2.50627	1.41565	0.646354	1.09762		3.16523	1.07548	0.205464	1.24955		0.0634649	2.60655	-0.0931123	0.549637		2.65746	3.05385	0.0568037
vertex response	2.8334	0.977735	0.219056	1.05579		3.71549	2.17684	1.05879	2.49717		2.73277	5.71048	0.950933	4.31894		2.51527	5.76293	1.42139	4.01297		0.166797	0.955868	2.13839	1.34656		-0.198032	0.236558	0.802154	0.601062			2.40528	1.42414	0.654386	1.09911		3.07335	1.09521	0.205177	1.3137		0.0378789	2.63744	-0.242267	0.542641		2.61555	3.11057	0.0457309
vertex response	3.14348	0.814615	0.281138	1.10914		3.70948	2.00822	1.02092	2.32587		2.52439	5.39594	0.920515	4.07605		2.43202	5.57311	1.57252	4.06383		0.213013	1.04442	2.31175	1.42764		-0.399356	-0.0781561	1.45268	0.681564			2.28299	1.42971	0.561729	1.00295		3.36441	1.06138	0.194752	1.14794		0.0312362	2.52023	-0.350333	0.517763		2.56252	3.10774	0.0543976
vertex response	3.18951	0.593049	0.376464	1.15888		3.69882	1.85451	0.978499	2.16823		2.3796	5.14963	0.894271	3.92458		1.98411	4.81506	1.94647	4.20097		0.203341	0.988438	2.08298	1.3838		-0.418899	-0.0538087	1.65378	0.765408			2.27029	1.38495	0.63407	1.10292		3.26976	1.07564	0.205377	1.20459		0.0681274	2.4778	-0.380388	0.546362		2.4687	2.9916	0.0698159
vertex response	3.18338	0.434097	0.495287	1.19996		3.67682	1.72237	0.938716	2.0341		2.16919	4.72974	0.841636	3.62574		3.73951	6.07489	0.803971	4.70007		0.26379	1.13311	2.30281	1.53981		-0.451888	-0.0345979	1.92167	0.862957			2.25929	1.38332	0.608685	1.06797		3.49909	1.08671	0.236829	1.13138		0.205051	1.89295	0.29853	0.483581		2.3474	2.92431	0.0828371
vertex response	3.03143	0.387657	0.630774	1.24153		3.07674	2.54035	1.23687	3.06431		1.94669	4.19157	0.77874	3.24455		4.07506	5.87696	0.791468	4.86224		0.225895	0.795744	1.59571	1.11502		-0.234975	0.118984	1.09619	0.676516			1.58371	1.72298	0.037821	0.588144		3.41391	1.10996	0.240481	1.19524		0.152032	2.18691	0.145008	0.496118		2.51163	2.89986	0.0681622
vertex response	1.61712	0.672364	0.674925	0.928843		3.26474	2.55141	1.22082	3.01241		1.80988	3.65548	0.724304	2.87638		4.20572	5.41325	0.701715	4.77314		0.2355	0.871034	1.73752	1.21202		-0.319927	0.0465468	1.41418	0.748769			1.66815	1.72169	0.0711129	0.607087		3.28212	1.12572	0.250392	1.27492		0.0972584	2.42901	0.0051921	0.511527		2.38094	2.76816	0.0714102
vertex response	1.70152	0.365347	0.38245	0.638471		3.39393	2.5189	1.18646	2.93497		2.64929	5.41577	0.814907	4.01389		1.80796	5.20424	2.47382	3.70461		0.298347	0.856126	1.62634	1.14717		-0.355958	0.0932187	1.8171	0.918243			1.43297	1.25931	0.231731	1.02421		3.60491	1.22061	0.32588	1.18213		0.00474549	2.41165	-0.380803	0.471131		2.28482	2.65304	0.0652573
vertex response	2.00869	0.227994	0.253144	0.505414		3.46306	2.44906	1.14809	2.83393		2.88252	5.8345	0.948047	4.43002		1.62291	5.17321	2.34627	3.54224		0.371316	1.00515	1.77992	1.31045		-0.414905	0.081418	2.13807	1.00626			1.78444	1.36463	0.219058	1.0678		3.54397	1.17195	0.297267	1.20501		0.0474149	2.40077	-0.380324	0.505109		2.36956	2.57997	0.0626879
vertex response	2.45257	0.197419	0.215204	0.477999		3.48966	2.35924	1.11605	2.72253		2.91465	5.89433	1.00195	4.52794		3.86199	7.7641	1.55084	6.33838		0.51193	1.07262	1.79327	1.29315		-0.430461	0.101337	2.33364	1.0663			2.02985	1.39203	0.207815	1.0506		3.48854	1.16432	0.286912	1.24894		0.306965	2.29334	-0.235889	0.632335		2.29536	2.49358	0.0495137
vertex response	2.87947	0.239347	0.231155	0.517011		3.5739	1.5589	0.887123	1.86963		2.75072	5.72445	0.96358	4.35281		3.62034	7.54048	1.70804	6.00528		0.440759	1.06032	1.79487	1.33578		-0.442825	0.0745008	2.35967	1.03588			2.19217	1.38085	0.211448	1.01284		3.70975	1.59071	0.495303	1.42617		0.155012	2.32537	-0.323547	0.549103		2.20846	2.24076	0.0229645
vertex response	3.17722	0.351565	0.304311	0.610955		3.4044	1.36559	0.827395	1.67997		2.97554	5.89551	1.03417	4.58988		1.91578	5.64741	2.27399	3.85332		0.872606	1.38261	2.08194	1.455		-0.192083	0.147976	0.68008	0.510371			2.27556	1.36477	0.228366	0.987137		3.68026	1.45638	0.460483	1.39323		1.27009	2.7726	0.402614	1.86156		2.16975	2.15818	0.00189533
vertex response	3.44641	0.534384	0.429304	0.760177		3.24817	1.21121	0.793239	1.54019		2.73296	5.57523	0.964881	4.29315		1.72466	5.57405	2.08319	3.70748		1.33434	1.83202	2.52589	1.77257		-0.182337	0.175034	0.831104	0.603306			1.65873	1.55989	0.0309151	0.535019		3.62332	1.30289	0.381999	1.30702		1.19761	2.76431	0.305842	1.71302		0.196112	2.02212	0.129024
vertex response	3.75935	0.718491	0.558748	0.920661		3.02607	1.10032	0.784427	1.43801		2.45961	5.02328	0.888868	3.87929		1.49348	5.31319	1.95274	3.53654		-0.289801	0.487279	2.4176	0.86035		-0.419299	0.0548793	2.22738	0.964314			1.72109	1.55676	0.0822546	0.582233		3.88386	2.17365	0.776126	1.84394		1.07285	2.68872	0.202507	1.48864		0.311202	2.1459	0.0957015
vertex response	3.91489	0.871202	0.630957	1.05303		2.73633	2.25997	1.26587	2.88874		2.20882	4.51572	0.823835	3.49962		4.22582	8.70628	1.3012	6.64149		-0.257996	0.549761	2.59905	0.967718		-0.160323	0.214518	0.695497	0.564918			1.37453	1.20911	0.195414	0.887492		3.83129	1.93394	0.691913	1.72281		0.903111	2.56568	0.0950962	1.2301		0.368348	2.17503	0.0717806
vertex response	4.20771	0.987892	0.716687	1.2093		2.93427	2.31408	1.27625	2.88243		2.0283	4.09953	0.780693	3.19868		3.93971	8.36046	1.47565	6.35901		-0.191269	0.663201	2.84122	1.13454		-0.149316	0.236399	0.765556	0.618079			1.54901	1.26662	0.191539	0.922393		3.76961	1.68876	0.578628	1.57384		0.699424	2.4291	-0.01748	0.976644		0.149506	1.98751	0.126367
vertex response	3.69606	0.957502	0.572371	1.08253		3.08537	2.33953	1.25956	2.85433		2.06335	3.82333	0.771205	3.02525		1.9111	6.05738	1.88946	3.92945		-0.141409	0.727741	2.90527	1.23262		-0.406852	-0.0246747	1.91472	0.813744			1.81146	1.32746	0.19188	0.961184		3.93948	2.67752	1.1023	2.2168		0.493087	2.32932	-0.13218	0.77327		0.235878	2.03496	0.102964
vertex response	4.03815	1.04345	0.637762	1.24832		2.67802	1.0083	0.806319	1.35035		2.23411	3.6672	0.822121	2.95701		1.7317	5.80264	1.80264	3.78056		-0.347561	0.296694	1.61207	0.469406		-0.37837	-0.0662026	1.64618	0.710293			2.00807	1.34281	0.200714	0.960899		3.99213	2.4537	0.98606	2.10778		1.29271	2.71142	0.492402	1.92801		0.332401	2.08358	0.0593995
vertex response	3.83358	1.07195	0.519855	1.23584		2.16447	0.909498	0.850717	1.24976		2.60786	3.92242	0.977532	3.2016		4.26439	9.04817	1.14139	6.65486		-0.298424	0.427089	2.10163	0.72762		-0.163458	0.228765	0.616353	0.521685			2.18139	1.33606	0.240768	0.952948		3.95817	2.22193	0.850385	1.95293		1.18108	2.85251	0.356975	1.88749		0.314527	2.00264	0.0288048
vertex response	3.6901	1.02167	0.427363	1.21244		1.80289	0.930156	0.957637	1.27355		2.97855	4.32961	1.19996	3.56145		3.9517	8.81053	1.15043	6.2294		-0.0867713	0.819355	3.03843	1.28847		-0.3962	-0.0644929	1.68509	0.732183			2.27244	1.3346	0.30064	0.960326		3.95772	2.90253	1.30921	2.43154		1.16038	3.15584	0.187963	1.90098		0.238598	1.84651	-0.0016816
vertex response	3.6851	0.899401	0.378886	1.20449		1.86013	0.787564	0.818995	1.12272		3.2868	4.76715	1.44333	3.94747		3.70671	8.72552	1.12366	5.88143		-0.0284064	0.856381	2.90668	1.32679		-0.352087	-0.0760012	1.42648	0.654855			1.8417	1.40389	0.169223	0.635752		4.09002	2.80729	1.28612	2.44485		1.0696	3.36577	0.0568331	1.91249		0.155527	1.71399	-0.0703066
vertex response	3.61317	0.750514	0.358756	1.17899		1.71167	0.803488	0.876517	1.14682		3.27874	6.42037	1.04577	5.0479		1.75888	5.83177	1.62796	3.81498		0.0564925	0.899112	2.6579	1.32632		-0.167126	0.256625	0.610843	0.517787			1.95333	1.33083	0.27764	0.725361		2.73031	1.83356	0.0997285	2.0909		1.00557	3.45193	-0.00789468	1.90499		0.0616322	1.52879	-0.11892
vertex response	3.49884	0.572567	0.386605	1.15866		1.56271	0.838791	0.937444	1.18129		2.86102	5.74396	0.854511	4.33535		1.8925	5.94159	1.5051	3.90104		-0.350164	0.26213	1.31143	0.391217		-0.159236	0.279552	0.648893	0.56455			1.46885	1.22118	0.18011	0.839098		2.73321	1.94156	0.201066	2.13969		1.29767	3.24976	0.174712	1.85086		2.76213e-05	1.3732	-0.152102
vertex response	3.39041	0.419359	0.466715	1.16435		3.88771	2.84422	1.1982	3.14777		3.39173	6.56062	1.14557	5.22623		3.69692	8.69012	0.893104	5.8236		0.0862982	0.855232	2.31697	1.23912		-0.18057	0.247282	0.60831	0.481411			1.60594	1.25077	0.183991	0.861672		2.84807	1.84388	0.159245	2.09569		1.30756	3.41848	0.108995	1.86423		-0.0260179	1.27254	-0.18989
vertex response	3.21757	0.326908	0.586509	1.17603		3.9611	2.73172	1.1734	3.02292		3.07521	6.10208	0.991331	4.70285		3.4727	8.48385	0.950424	5.50447		0.137047	0.846953	1.96535	1.20656		-0.175936	0.258601	0.676626	0.536743			2.15011	1.31296	0.28448	0.941433		2.90286	1.69719	0.109262	1.99717		1.15428	3.49921	0.0195342	1.86545		-0.0242497	1.33523	-0.240056
vertex response	2.92658	0.336597	0.74278	1.22026		3.9799	2.56354	1.14566	2.85989		3.45832	6.61146	1.20531	5.32322		3.00576	7.91203	0.908699	4.82747		0.0739755	0.721176	1.90097	1.04941		-0.187551	0.24187	0.791093	0.571099			2.23234	1.32359	0.373613	0.973572		2.90609	1.59447	0.0829041	1.92411		2.1718	2.77517	0.158299	1.47729		-0.0210327	1.15255	-0.186471
vertex response	1.68001	0.273208	0.484846	0.561721		3.95308	2.34901	1.10819	2.65862		3.24888	6.30675	1.11805	4.98309		2.68642	7.30582	0.898688	4.29203		0.149336	0.757875	1.70736	1.0869		-0.183228	0.229738	0.890367	0.609804			2.04163	1.29697	0.399843	0.835619		2.59125	1.912	0.262025	2.11711		2.08736	3.13769	0.163882	1.57994		-0.0159315	1.25287	-0.228959
vertex response	1.72258	0.264568	0.461039	0.555411		3.90899	2.14366	1.06742	2.46393		3.149	6.07931	1.10334	4.81297		2.5592	6.95892	0.995603	4.10986		0.0934884	0.641966	1.61372	0.934261		-0.448835	-0.168385	1.48673	0.626981			2.24364	1.33003	0.487803	1.015		2.7263	1.91188	0.240451	2.12932		1.98141	3.44363	0.153737	1.6913		-0.00130806	1.07572	-0.156213
vertex response	1.79306	0.909315	1.11999	1.09229		3.85962	1.92285	1.01182	2.24635		2.99381	5.75638	1.04804	4.55108		2.00762	5.97283	1.39923	3.92578		0.241896	0.751778	1.52115	1.04126		-0.494953	-0.165268	1.78468	0.722005			2.21562	1.33239	0.559439	1.04439		3.05942	1.57449	0.112484	1.90441		1.81402	3.62704	0.123563	1.77416		0.0207266	1.15528	-0.211845
vertex response	1.71616	0.431746	0.609709	0.693826		3.76997	1.8075	0.971195	2.12482		2.7468	5.25773	0.949325	4.13517		1.94767	5.65541	1.4049	3.86449		0.188802	0.658936	1.44838	0.93876		-0.52245	-0.121945	2.10568	0.84188			2.08788	1.29198	0.511749	0.963182		2.98796	1.50317	0.101105	1.84151		1.51898	3.6192	0.0807224	1.81546		0.0613925	1.15935	-0.230671
vertex response	1.93096	0.295494	0.454817	0.582429		3.15279	2.77101	1.24426	3.28994		2.4924	4.61946	0.844536	3.62773		2.63954	7.15589	0.791116	4.09668		0.127273	0.602008	1.4465	0.874717		-0.567612	-0.184569	2.22275	0.813199			2.18513	1.33927	0.595768	1.07227		3.12581	1.31119	0.144547	1.61208		1.29165	3.55405	0.0297011	1.78847		0.0418254	1.03994	-0.139896
vertex response	2.44139	0.302803	0.442386	0.59865		3.40189	2.77943	1.2314	3.2127		2.51653	4.3238	0.795331	3.41837		2.56918	6.83967	0.887149	3.98573		0.383621	0.815529	1.51801	1.03049		-0.295026	-0.0500418	0.815553	0.448923			2.16124	1.33616	0.591721	1.06526		3.02181	1.34701	0.130074	1.68143		2.36731	3.20164	0.695388	2.30075		0.0678499	1.07909	-0.180421
vertex response	2.95876	0.316173	0.422193	0.630223		3.59419	2.7365	1.19896	3.10824		2.22986	4.25005	0.804465	3.32932		2.51133	6.38751	1.0004	3.84775		0.263186	0.66363	1.37537	0.907452		-0.319616	-0.047181	1.04562	0.54761			1.46056	1.65582	0.00242134	0.574773		3.08471	1.20958	0.165165	1.49122		2.30011	3.26893	0.641538	2.1658		0.100756	1.14736	-0.227938
vertex response	3.38689	0.385397	0.451853	0.700974		3.69427	2.6483	1.16169	2.98965		2.4087	4.0977	0.803111	3.2521		1.86452	5.23644	1.45289	3.79852		0.675577	1.09044	1.77456	1.19249		-0.388306	-0.118073	1.26845	0.586491			1.59064	1.53454	0.00902249	0.517865		3.02485	1.25105	0.154111	1.57013		2.25439	3.33336	0.642225	2.05706		0.115799	1.0258	-0.104475
vertex response	3.74724	0.52465	0.557138	0.829717		3.86787	1.7972	0.982434	2.12631		2.59079	3.97347	0.878811	3.20601		1.77173	4.82754	1.53308	3.75733		1.06566	1.47378	2.16991	1.44352		-0.487043	-0.00347711	2.25664	0.975843			1.65626	1.41993	0.031156	0.5061		3.14215	1.15599	0.170235	1.38098		2.13336	3.30017	0.557456	1.84266		0.138584	1.06558	-0.146125
vertex response	4.10763	0.704576	0.69875	0.999561		3.72838	1.67284	0.932443	1.99236		2.87359	4.19127	1.04105	3.41869		2.57134	6.54228	0.833038	3.78903		1.50655	1.9036	2.62136	1.75414		-0.522566	-0.0775003	2.287	0.908738			1.72301	1.30112	0.0918612	0.539302		3.23683	1.07969	0.167911	1.21084		2.023	3.16226	0.531752	1.67248		0.151658	1.10779	-0.202442
vertex response	4.37667	0.855694	0.789422	1.14382		3.43669	1.37363	0.83021	1.68427		3.18806	4.62213	1.29909	3.79827		2.54289	6.2541	0.982356	3.78236		-0.269566	0.501306	2.37056	0.887312		-0.494651	-0.0527854	2.25511	0.893877			1.35756	1.18347	0.185715	0.819302		3.2001	1.1152	0.163068	1.28412		1.89499	2.92591	0.506637	1.49968		0.25497	1.08022	-0.0373956
vertex response	4.556	0.963102	0.848178	1.27682		3.19496	1.19308	0.782161	1.50874		3.5837	5.29654	1.71618	4.40069		1.68588	4.51474	1.62731	3.76093		-0.221751	0.571759	2.52289	1.02914		-0.238898	0.0518357	0.700309	0.456267			1.79839	1.2882	0.191516	0.893798		3.37069	1.04268	0.16704	1.09256		1.80159	2.73304	0.48122	1.37608		0.244726	1.09474	-0.0917206
vertex response	4.63595	1.02274	0.853067	1.3939		3.09937	1.12059	0.772092	1.44771		3.80976	5.76616	1.96402	4.79417		2.97913	6.33195	0.680481	4.30963		-0.186101	0.643982	2.74441	1.15939		-0.251429	0.0496292	0.875906	0.53998			1.90335	1.28145	0.213401	0.886817		3.31523	1.0553	0.153021	1.12881		2.45359	3.38381	0.955397	2.35187		0.199896	1.076	-0.163623
vertex response	4.65955	1.03242	0.809596	1.4724		2.84551	2.5081	1.23167	3.10963		3.34105	6.48625	1.03932	5.15041		3.01514	6.27981	0.688622	4.24803		-0.133606	0.695192	2.75304	1.20769		-0.45855	-0.0503395	2.0752	0.835107			2.00629	1.28402	0.248101	0.902013		3.49313	1.04822	0.212654	1.05209		2.33356	3.33072	0.834653	2.12537		0.671806	1.37447	0.156438
vertex response	4.42827	1.05041	0.680235	1.42467		3.28843	1.24015	0.778666	1.54074		3.52196	6.76498	1.15914	5.47325		2.83485	6.24959	0.685692	3.97832		-0.306843	0.366262	1.70552	0.596461		-0.204616	0.134055	0.591107	0.436087			1.8122	1.1917	0.186266	0.604768		3.4374	1.01727	0.170061	1.01126		2.22139	3.22638	0.760394	1.92004		0.519511	1.26393	0.0766153
vertex response	4.47956	1.01251	0.648677	1.4585		2.99209	1.09998	0.736006	1.39184		3.55719	6.79733	1.21962	5.52879		2.69941	6.26101	0.742111	3.80578		-0.227384	0.489312	2.01901	0.830465		-0.417401	-0.0500909	1.82624	0.773026			1.90118	1.19112	0.285027	0.704667		3.56187	1.11061	0.260728	1.04582		2.1774	3.04465	0.77979	1.80312		0.352259	1.14413	-0.0399894
vertex response	4.15124	1.04284	0.558449	1.34067		2.7575	1.00689	0.756193	1.32363		3.57257	6.75294	1.27217	5.53508		2.61255	6.29908	0.859698	3.76264		-0.198675	0.554402	2.31603	0.989084		-0.188413	0.198888	0.559593	0.435949			1.24852	1.11477	0.190152	0.733022		3.52469	1.03681	0.218221	0.978612		0.301139	2.73786	0.0084433	0.794449		0.227727	1.06145	-0.139798
vertex response	4.20234	0.927574	0.545046	1.36299		2.42368	0.916673	0.782791	1.24709		3.49602	6.57603	1.26099	5.38001		2.55548	6.05046	1.11311	3.83615		-0.0719152	0.722556	2.59551	1.19593		-0.371631	-0.0428326	1.56867	0.721816			1.39649	1.16705	0.185832	0.768145		3.6135	1.39896	0.390216	1.22096		0.266159	2.93386	0.0707943	0.867876		1.66014	2.20122	0.371302
vertex response	4.03145	0.748435	0.483794	1.28558		2.63245	0.953813	0.672248	1.21903		3.37508	6.31498	1.22358	5.14583		3.18711	6.38622	0.7184	4.5005		-0.0296124	0.684635	2.27258	1.0959		-0.325972	-0.0332006	1.34014	0.672349			1.60313	1.20128	0.201274	0.793433		3.57107	1.20892	0.308163	1.07675		0.230717	2.81073	-0.131684	0.747987		1.35674	1.95013	0.327167
vertex response	3.86075	0.555223	0.470188	1.20725		2.40768	0.890925	0.690257	1.16442		3.2202	5.96196	1.1618	4.85124		3.4692	6.28303	0.759683	4.61121		-0.0478772	0.563405	1.95138	0.917541		-0.185928	0.226054	0.578035	0.43993			1.74951	1.2016	0.239398	0.808052		3.64103	2.14112	0.688074	1.67596		0.181754	2.78833	-0.265858	0.691666		0.955354	1.61129	0.236586
vertex response	3.65963	0.398325	0.498976	1.14971		2.03839	0.806408	0.756599	1.1148		3.00195	5.44667	1.05023	4.41425		3.57537	6.47569	0.772492	4.83725		-0.333948	0.247518	1.05295	0.337896		-0.183541	0.23881	0.643107	0.46659			1.97343	1.25733	0.298886	0.898432		3.6891	2.01168	0.647632	1.62612		0.183301	2.92097	-0.0064381	0.792432		0.82789	1.50903	0.198738
vertex response	3.41787	0.311007	0.568421	1.12063		1.5833	0.718494	0.81621	1.04365		2.74456	4.87039	0.902993	3.89479		3.93916	6.3213	0.782378	4.99277		-0.256563	0.382674	1.41254	0.575211		-0.176576	0.242033	0.758708	0.522362			2.04737	1.27	0.379514	0.943643		3.6059	1.59715	0.464258	1.32055		0.147492	2.84524	-0.19355	0.693649		0.645737	1.36731	0.119987
vertex response	3.11419	0.299088	0.6765	1.12211		1.39937	0.753327	0.898872	1.08814		2.59679	4.41338	0.800152	3.50671		4.25339	5.93828	0.710831	5.02132		-0.189642	0.478636	1.65509	0.750892		-0.162211	0.241375	0.892897	0.589726			1.79139	1.09482	0.231167	0.63314		3.68681	2.34815	0.839843	1.87224		0.142741	2.7263	-0.314773	0.654475		1.99261	2.45038	0.398266
vertex response	2.7255	0.382955	0.816605	1.18284		3.9988	2.9543	1.22317	3.23485		2.54493	4.11905	0.758011	3.27422		4.19036	5.21543	0.5324	4.64678		0.00293676	0.641869	1.97282	0.987862		-0.129537	0.245419	1.00769	0.657913			1.85674	1.13501	0.343658	0.757558		3.83568	2.25223	0.795762	1.8524		0.0898497	2.49964	0.254423	0.710582		1.80101	2.30008	0.396849
vertex response	1.72821	0.336639	0.57016	0.611806		4.09489	2.90102	1.21363	3.16452		2.58588	3.95062	0.778608	3.16212		1.33855	4.43481	2.37491	3.11795		-0.0410631	0.499591	1.72084	0.798404		-0.421146	-0.293875	0.980019	0.362594			1.74631	1.1749	0.275344	0.807806		3.73235	2.71602	1.1168	2.1873		0.0866679	2.66327	0.0807493	0.656313		1.49665	2.05641	0.361195
vertex response	1.8482	0.326882	0.565053	0.608015		4.18411	2.78995	1.20015	3.04876		2.74665	3.98469	0.872696	3.22001		1.13897	4.25484	2.1965	2.99162		-0.255731	0.312992	0.927499	0.397268		-0.441409	-0.259871	1.20491	0.463749			1.82319	1.18861	0.322159	0.853915		2.85823	1.83191	0.240499	2.08419		0.0975739	2.80344	-0.0745838	0.670146		1.22137	1.83944	0.303865
vertex response	1.82759	0.69266	0.967818	0.890806		4.19231	2.54785	1.16758	2.82697		2.96239	4.23821	1.04607	3.44825		4.24165	8.15025	1.45028	6.84579		-0.176967	0.429721	1.16522	0.587943		-0.511156	-0.286126	1.57939	0.564053			1.92909	1.21149	0.415062	0.914779		2.97526	1.7587	0.212077	2.03377		0.0819089	2.71446	-0.275486	0.60833		0.925155	1.59729	0.227379
vertex response	1.94345	0.564221	0.863208	0.790664		4.07618	2.2415	1.10406	2.55504		3.21433	4.70019	1.32117	3.84069		3.91647	7.53158	1.51612	6.46591		0.00227311	0.54871	1.68676	0.835697		-0.555485	-0.277903	1.89766	0.657481			1.93911	1.20848	0.48025	0.948399		3.02452	1.70053	0.161319	1.99919		0.120385	2.57125	-0.352933	0.607128		2.21246	2.60223	0.389339
vertex response	2.43652	0.574573	0.882857	0.829699		3.99212	2.0731	1.06197	2.39871		3.50584	5.32343	1.68094	4.36738		1.45967	4.94438	2.25416	3.36579		-0.0377901	0.40822	1.44179	0.640753		-0.581162	-0.264427	2.12805	0.716396			1.8946	1.17182	0.454325	0.895097		2.67594	1.67686	0.383806	1.90559		0.105845	2.40995	0.164762	0.600401		2.19006	2.58905	0.397229
vertex response	3.02002	0.501734	0.742272	0.818616		3.39029	2.97868	1.25792	3.4407		3.48864	5.41517	1.72451	4.41753		1.25242	4.67438	2.05602	3.24428		-0.0598751	0.310035	1.24602	0.495959		-0.302265	-0.0909062	0.69315	0.363956			2.04799	1.27331	0.549914	1.02113		2.74452	1.74575	0.331594	1.98444		0.0834322	2.55913	0.0306267	0.572479		1.94859	2.41921	0.409747
vertex response	3.55724	0.535069	0.731943	0.884015		3.74765	2.96645	1.23751	3.31294		3.92297	6.03949	2.13584	5.02391		1.0536	4.35627	1.89493	3.17662		0.0283176	0.494489	1.45891	0.739017		-0.366243	-0.189528	0.896454	0.397061			2.05118	1.27431	0.543639	1.009		2.81342	1.80237	0.279576	2.05087		0.168354	2.42412	-0.343857	0.603087		1.64496	2.18732	0.386186
vertex response	3.84092	0.558216	0.694477	0.907229		4.05428	2.99385	1.23811	3.26412		3.64408	5.64819	1.86681	4.63786		4.40418	8.65848	1.28095	6.87305		-0.0241528	0.333186	1.20798	0.51761		-0.381005	-0.162453	1.08087	0.486415			1.38878	1.45519	-0.0201183	0.530904		3.14345	1.61528	0.197234	1.9168		0.439742	2.36953	-0.19402	0.763882		2.38856	2.72678	0.371653
vertex response	2.03562	1.03804	1.42426	1.13304		4.2012	2.93434	1.23023	3.17927		3.58327	6.7616	1.16532	5.58833		4.30983	8.43987	1.38364	6.79405		-0.0602211	0.267093	1.13873	0.433007		-0.578147	-0.227475	2.24158	0.761517			1.33675	1.04269	0.279915	0.401086		3.14017	1.5495	0.145867	1.86335		0.272995	2.35184	-0.284023	0.642837		2.30083	2.68399	0.359066
vertex response	2.31445	0.848737	1.26582	1.01347		4.27032	2.5086	1.17967	2.78296		3.67283	6.93342	1.27789	5.76577		1.42415	5.21938	1.83349	3.52233		0.156977	0.53335	1.2848	0.772424		-0.545798	-0.167881	2.24429	0.787285			1.4146	1.06117	0.27001	0.390807		3.10165	1.52103	0.11611	1.85547		1.29583	2.67086	0.540611	1.97082		2.37295	2.79669	0.234861
vertex response	2.56997	0.857405	1.28897	1.04594		4.19637	2.31099	1.13391	2.6097		3.69929	6.90286	1.35703	5.81573		1.20204	4.70463	1.82133	3.36428		0.0898071	0.467836	1.27278	0.693681		-0.25796	0.00394135	0.586247	0.353845			1.44836	1.05258	0.251746	0.37673		2.30786	1.55238	0.397663	1.76118		1.22987	2.71889	0.392176	1.83488		2.23358	2.79199	0.217078
vertex response	3.99648	0.693582	0.922579	1.06386		3.96862	1.92082	1.02513	2.25142		3.63514	6.69243	1.38162	5.66309		4.37162	8.85394	1.14396	6.77899		0.0258435	0.37577	1.19618	0.570074		-0.49987	-0.119719	2.13414	0.776986			1.44565	1.03348	0.233406	0.368703		2.47375	1.65552	0.377134	1.87693		1.13291	2.70282	0.264136	1.64276		2.6006	2.96352	0.141139
vertex response	4.25179	0.747978	0.909015	1.11512		3.74019	1.62551	0.924684	1.95535		3.53522	6.49361	1.33201	5.42565		4.29459	8.92734	1.12193	6.69256		0.339187	0.661415	1.32133	0.860187		-0.234973	0.0709839	0.534301	0.34166			1.49101	1.45299	-0.00811514	0.508902		2.55162	1.77601	0.320574	2.00453		0.997755	2.63347	0.143958	1.40457		2.47844	2.96395	0.147317
vertex response	4.70014	0.886868	0.989724	1.27766		3.61913	1.50641	0.878911	1.82574		3.56913	6.4485	1.39538	5.51291		4.16322	9.02865	1.05069	6.50962		0.245415	0.545183	1.22064	0.762643		-0.441158	-0.0669966	1.93881	0.765041			1.43576	1.33079	-0.0152586	0.489088		3.2118	1.38512	0.151632	1.67115		0.829861	2.53322	0.0304971	1.15647		2.39674	3.02633	0.110369
vertex response	4.81763	0.952022	0.973993	1.33771		3.85532	1.70619	0.967093	2.05585		3.42307	6.17619	1.30614	5.19811		1.5713	5.53347	1.71459	3.66517		0.161471	0.450218	1.15527	0.661224		-0.212071	0.141477	0.535837	0.365635			1.2641	1.01307	0.259095	0.455543		3.11994	1.43879	0.127119	1.76267		0.640865	2.43611	-0.0813413	0.941384		2.21899	2.99236	0.114271
vertex response	2.11114	1.31185	1.7553	1.29797		3.61222	1.47591	0.870338	1.82293		3.23022	5.74141	1.1972	4.79345		1.50381	5.28038	1.64977	3.6358		0.508231	0.798537	1.42962	0.932515		-0.359763	0.00610102	1.67582	0.767412			1.35325	1.02014	0.254407	0.440121		3.2159	1.25074	0.154641	1.48843		1.15089	2.59772	0.542993	1.93781		2.11096	2.92716	0.111585
vertex response	5.0056	0.971267	1.10606	1.43916		3.39453	1.32037	0.804916	1.63477		3.08051	5.36951	1.10494	4.46528		4.07125	8.71775	0.946603	6.31275		0.363794	0.601773	1.21738	0.77986		-0.308718	0.0285699	1.41415	0.736306			1.3919	1.00905	0.240613	0.414336		3.32779	1.14412	0.141051	1.24783		1.06431	2.85808	0.321894	1.9323		2.45213	3.11001	0.0770837
vertex response	4.97466	0.987763	1.04214	1.48426		3.16179	1.1667	0.745546	1.46068		2.88201	4.95237	0.970671	4.05868		3.8041	8.62609	0.869796	5.96789		0.814648	1.12389	1.77348	1.14839		-0.197898	0.192492	0.552817	0.384668			1.39936	0.992284	0.223169	0.387068		3.2505	1.16317	0.149212	1.33046		0.989753	3.11726	0.144157	1.92794		2.35313	3.05417	0.084407
vertex response	5.00976	0.964276	0.975577	1.60033		1.13406	0.563024	0.650253	0.799776		2.66567	4.39234	0.809501	3.54184		3.39085	8.40357	0.740649	5.40243		1.18323	1.4998	2.17775	1.41751		-0.239538	0.140384	1.43616	0.813354			1.58885	1.39947	0.00354876	0.485035		3.32564	1.07989	0.135457	1.14293		0.936841	3.30704	0.0210993	1.89402		2.19778	2.91738	0.0956776
vertex response	4.88395	0.946412	0.837017	1.61255		3.3474	1.23446	0.765492	1.58875		2.54461	3.95079	0.699671	3.16375		3.07547	8.06737	0.715513	4.9195		-0.176668	0.596872	2.54048	1.10861		-0.186962	0.220272	0.608679	0.415176			1.54766	1.21317	0.0227604	0.466838		3.26987	1.11152	0.14386	1.23258		0.996543	3.44229	-0.014471	1.87652		2.1131	2.80169	0.0925477
vertex response	4.95866	0.862092	0.834936	1.67929		3.17647	1.15697	0.725086	1.48469		2.58214	4.1254	0.738039	3.29224		2.83705	7.65824	0.721968	4.48768		-0.167868	0.623603	2.62999	1.15291		-0.168401	0.240865	0.722252	0.476112			1.47653	1.02979	0.0244354	0.42469		3.40239	1.01573	0.137431	1.00035		0.899114	3.24019	0.0203835	1.85444		2.26026	2.85752	0.0864655
vertex response	4.68426	1.00763	0.729634	1.53605		2.81657	1.0216	0.672861	1.29998		2.54177	3.83447	0.691397	3.05995		1.73589	5.49138	1.50676	3.79441		-0.136541	0.629308	2.54374	1.13834		-0.14003	0.255427	0.871487	0.562782			1.23761	1.02541	0.230521	0.556474		3.35824	1.04105	0.133667	1.06658		1.0335	3.32257	0.0245259	1.78151		2.18351	2.7133	0.0776011
vertex response	4.71862	0.891463	0.736984	1.56628		2.2424	0.831169	0.618537	1.06997		2.61149	3.75214	0.725657	3.00783		1.61348	5.03414	1.52153	3.72459		-0.141078	0.565327	2.14834	0.988109		-0.0984571	0.269365	1.02076	0.658777			1.36273	1.03588	0.239539	0.542918		3.49763	0.968521	0.189432	0.836197		1.0213	3.1633	0.053524	1.66583		2.20511	2.56773	0.0551289
vertex response	4.44921	0.751771	0.64733	1.43961		1.72992	0.703821	0.642503	0.943469		2.72395	3.83943	0.818739	3.09017		3.26782	8.14729	0.647298	5.24869		-0.17783	0.577547	2.40575	1.05124		-0.037211	0.287519	1.13994	0.74632			1.39492	1.00774	0.237937	0.505219		3.48691	0.986574	0.17927	0.905072		2.25532	3.1276	0.155487	1.60763		2.18611	2.51568	0.0418095
vertex response	4.21143	0.586542	0.602609	1.31269		1.41756	0.644785	0.739989	0.931875		2.85891	4.10186	0.98259	3.30274		2.99744	7.86917	0.585254	4.81055		-0.101673	0.599386	2.31191	1.05397		-0.487883	-0.407708	1.15998	0.333779			1.36912	0.962432	0.220773	0.447353		3.4415	0.988381	0.145956	0.931606		2.18156	3.46541	0.145828	1.68697		2.233	2.40079	0.0278839
vertex response	3.95813	0.415981	0.59435	1.18577		1.20787	0.638632	0.830673	0.956927		3.00629	4.48852	1.20359	3.61103		2.78627	7.58638	0.583252	4.42446		-0.0838194	0.534672	2.02588	0.920126		-0.507352	-0.407141	1.29214	0.365609			1.66693	1.10532	0.116256	0.520291		3.45869	1.09136	0.250148	0.860464		2.06553	3.70847	0.128085	1.74956		2.21831	2.49057	0.031453
vertex response	3.65703	0.317837	0.612038	1.09322		4.25624	2.89616	1.22892	3.13618		3.16725	4.92236	1.44819	3.96099		2.63817	7.18475	0.662549	4.07621		-0.0747573	0.475563	1.79585	0.802181		-0.549225	-0.40734	1.57954	0.430703			1.51917	1.00285	0.0763289	0.461472		3.51083	1.04984	0.228667	0.901953		1.80921	3.73936	0.0961088	1.76771		2.23423	2.33255	0.00760061
vertex response	3.30472	0.314555	0.657427	1.05069		4.25701	2.79758	1.21631	3.0453		3.95871	6.17556	2.22944	5.12941		2.5816	6.81031	0.703325	3.83942		-0.15739	0.479488	1.42669	0.706078		-0.584005	-0.396672	1.86777	0.495106			1.25729	1.09827	0.192143	0.692859		3.51168	0.997274	0.197434	0.900073		1.53621	3.64362	0.0631461	1.73573		2.26003	2.50961	0.0265467
vertex response	2.90882	0.390712	0.729106	1.06495		3.48327	3.13132	1.27219	3.57349		3.5482	5.59729	1.86229	4.56921		1.50029	4.58403	1.58036	3.68017		-0.10371	0.543789	1.69333	0.856275		-0.595661	-0.372314	2.05923	0.540474			1.33168	1.10017	0.203904	0.677556		3.37386	1.39335	0.342428	1.04588		1.2899	3.44783	0.0434779	1.684		0.399614	2.07671	0.23128
vertex response	3.116	0.741958	1.09974	1.02583		3.81743	3.09228	1.26404	3.41629		3.929	6.15913	2.23772	5.10887		2.52327	6.75852	0.507405	3.76628		-0.0822168	0.384933	1.55202	0.651122		-0.462099	-0.360449	1.09725	0.350553			1.45969	1.10469	0.223734	0.671039		3.46789	1.2843	0.31595	1.01916		1.13194	3.20804	0.0603982	1.61967		0.404464	2.12958	0.204946
vertex response	3.57709	0.728362	1.0437	1.06565		4.1214	2.94655	1.24403	3.19653		3.82237	7.00797	1.31142	6.07625		2.5498	6.80997	0.562657	3.79185		-0.102357	0.293037	1.36693	0.518605		-0.511617	-0.368081	1.39937	0.436289			1.53857	1.08426	0.250494	0.673497		3.52576	1.14856	0.268643	0.967821		2.37502	3.05948	0.19621	1.70229		0.328333	2.09807	0.161821
vertex response	3.87663	0.718699	0.998236	1.08718		4.21552	2.67561	1.20494	2.92168		3.65887	6.69434	1.11929	5.65285		2.57628	6.58149	0.698072	3.7254		-0.144982	0.418404	0.905275	0.516682		-0.559483	-0.368673	1.72171	0.520346			1.41995	0.985607	0.235206	0.562003		3.49289	2.05353	0.636854	1.57625		2.29531	3.43976	0.166723	1.72467		0.434877	2.23066	0.160514
vertex response	2.38365	1.1273	1.6026	1.1987		4.20646	2.40251	1.15813	2.67142		3.80026	6.99655	1.41369	6.09593		2.74927	6.30165	0.692973	4.31002		-0.0508216	0.529515	1.16518	0.711642		-0.588654	-0.352867	1.99007	0.587978			1.73051	1.0702	0.174226	0.568842		3.39595	1.62876	0.440337	1.24017		2.24913	3.6949	0.135974	1.74322		0.403354	2.24377	0.106838
vertex response	2.62168	1.06517	1.54797	1.18735		4.11919	2.13659	1.09477	2.4403		3.73619	6.81012	1.47995	5.96414		2.85288	6.38516	0.66257	4.28659		-0.0184184	0.575035	1.44592	0.845845		-0.586934	-0.314646	2.1666	0.624078			1.62552	0.99694	0.192948	0.571978		3.49859	1.47734	0.386834	1.16372		2.18713	3.81006	0.12612	1.75737		0.447666	2.28639	0.0608734
vertex response	2.95486	0.99252	1.44661	1.18187		0.870024	0.496502	0.563956	0.686628		3.63436	6.52671	1.47696	5.72235		2.68959	6.44545	0.587683	3.99289		-0.0760087	0.323818	1.34445	0.534503		-0.560503	-0.279187	2.18921	0.623458			1.66498	1.1278	0.282494	0.771149		3.33118	2.22275	0.735635	1.69216		2.34231	3.20246	0.275529	1.84143		0.430524	2.22947	0.0469559
vertex response	3.52197	0.98001	1.39882	1.24985		3.4157	3.21479	1.28873	3.64964		3.51099	6.21298	1.42571	5.41856		2.57731	6.57783	0.556174	3.79278		-0.0893413	0.252687	1.20319	0.438595		-0.349128	-0.203147	0.721943	0.315325			1.59065	1.06073	0.292802	0.721728		3.31039	2.48537	0.969214	1.9638		2.25193	3.44964	0.240103	1.79784		0.483056	2.30915	0.0308833
vertex response	4.14145	0.943214	1.29963	1.31385		3.72995	3.09516	1.27979	3.39026		3.33415	5.8089	1.31077	5.00498		2.58592	6.50602	0.664391	3.72029		0.0268172	0.561283	0.881555	0.670912		-0.398937	-0.291832	0.845229	0.313813			1.65277	1.05834	0.350389	0.78123		2.9742	1.7221	0.272576	1.9949		2.14987	3.52731	0.24285	1.75117		0.425706	2.20202	0.0175466
vertex response	4.72113	0.932973	1.19237	1.39057		3.95686	2.84827	1.23974	3.06546		3.18944	5.51091	1.19535	4.671		2.5834	6.4659	0.711844	3.68517		-0.042833	0.261488	1.08748	0.422667		-0.572685	-0.256696	2.22514	0.694437			1.66895	1.0418	0.366349	0.781033		3.13126	1.62097	0.265035	1.90171		2.06093	3.51067	0.242522	1.68713		0.360275	2.08968	-0.0260101
vertex response	4.97678	0.959056	1.15909	1.43852		4.04532	2.52513	1.17593	2.7397		3.18997	5.44029	1.22847	4.68427		2.95124	6.36817	0.737799	4.48142		-0.0677643	0.217247	1.06133	0.383089		-0.526433	-0.205037	2.149	0.679372			1.64958	1.00947	0.311199	0.704782		2.54499	1.51476	0.559478	1.67758		1.78566	3.2764	0.21356	1.4746		0.266637	1.94661	-0.0709319
vertex response	2.31543	1.37367	1.83828	1.3394		4.00087	2.14917	1.08615	2.40855		3.00673	5.08747	1.08449	4.2943		3.30256	6.49993	0.768204	4.73248		0.051653	0.354234	1.11652	0.542489		-0.302246	-0.117736	0.609151	0.30147			1.4644	1.18677	0.353327	0.386447		2.64286	1.54508	0.536346	1.72275		1.68554	3.01947	0.257496	1.37869		0.20145	1.87	-0.118978
vertex response	2.64165	1.3055	1.8084	1.33134		3.91501	1.84459	1.00737	2.16892		2.74571	4.51003	0.892776	3.72525		3.81535	6.57855	0.809716	5.10488		-0.00314838	0.262137	1.04016	0.436087		-0.459722	-0.115506	1.99186	0.701303			1.60314	1.25004	0.338724	0.405646		2.7385	1.59855	0.470683	1.80298		1.62746	2.68994	0.32566	1.28938		0.126505	1.74496	-0.155878
vertex response	2.87333	1.22644	1.73278	1.31846		3.71975	1.57091	0.913385	1.92284		2.5295	3.97464	0.724863	3.21307		4.18814	6.37359	0.765612	5.21834		-0.0561722	0.190254	0.992637	0.359662		-0.258019	-0.00191549	0.542242	0.303865			1.62136	1.22861	0.304811	0.405779		2.88609	1.63964	0.405857	1.86946		2.44808	3.10565	0.46083	2.11452		0.0401913	1.59173	-0.210654
vertex response	4.37994	1.08968	1.54724	1.51226		1.26816	0.591838	0.558331	0.775491		2.41338	3.58799	0.619224	2.85287		4.28686	5.8312	0.618703	5.004		0.217469	0.418342	1.06631	0.623045		-0.384425	-0.023174	1.8054	0.735428			1.31947	1.38198	-0.0184714	0.544608		2.94151	1.6845	0.332332	1.94015		2.29986	3.22496	0.448726	2.0239		0.0246119	1.62497	-0.267886
vertex response	4.65366	1.00365	1.41401	1.51719		3.78493	1.83306	0.984928	2.11338		2.38138	3.38314	0.580643	2.67331		4.05891	4.95552	0.374657	4.42108		0.102705	0.339452	1.05247	0.535126		-0.230861	0.0868654	0.531175	0.317314			1.23709	1.03056	0.301808	0.397355		3.26565	1.51521	0.232115	1.79414		2.20177	3.36166	0.399258	1.89832		-0.0157673	1.41088	-0.20439
vertex response	5.00599	0.956985	1.24007	1.54715		3.61211	1.5685	0.892861	1.88814		2.49157	3.56546	0.633023	2.84132		3.91546	7.53872	1.4073	6.41528		0.0451194	0.253813	0.980059	0.437656		-0.286662	0.0929051	1.61579	0.792854			1.43331	1.11835	0.310199	0.383457		3.22671	1.53229	0.18697	1.83478		2.11515	3.40367	0.374725	1.79112		0.00225152	1.48429	-0.256815
vertex response	5.14314	0.913004	1.14179	1.64387		3.37508	1.28635	0.780362	1.63804		2.52204	3.52994	0.657749	2.81297		1.05262	4.14909	2.09139	2.95814		0.464178	0.588994	1.08097	0.744016		-0.202122	0.16673	0.571693	0.355647			1.51497	1.13947	0.289735	0.383847		2.3392	1.46513	0.510319	1.63266		1.99401	3.35406	0.334428	1.64509		0.00777137	1.395	-0.274034
vertex response	5.14628	0.834281	1.06645	1.69879		3.07918	1.07035	0.675185	1.41407		2.56065	3.61926	0.731989	2.87369		0.915938	3.91143	1.89408	2.94712		0.444913	0.609421	1.16009	0.763191		-0.178542	0.205159	0.63425	0.390127			1.51226	1.10429	0.248328	0.382374		2.41526	1.50784	0.485979	1.68987		1.83992	3.13447	0.332321	1.48632		0.0600575	1.43759	-0.304741
vertex response	2.23845	1.53753	1.95738	1.42985		2.61679	0.8908	0.570505	1.18115		2.58897	3.80492	0.843538	2.99855		3.97885	7.86153	1.27948	6.35985		0.320045	0.494947	1.09197	0.686176		-0.214208	0.183751	1.50744	0.852691			1.45605	1.04072	0.210646	0.38004		2.50777	1.56156	0.459062	1.76034		1.7396	2.82287	0.381283	1.35475		0.0236585	1.3009	-0.263726
vertex response	5.06536	0.806914	0.963027	1.70443		2.15381	0.784649	0.545837	1.01103		2.63165	4.08796	0.99523	3.19551		4.25447	8.181	1.3644	6.73995		0.532238	0.683566	1.18862	0.805574		-0.193336	0.201256	0.583438	0.379406			1.392	1.18057	-0.012568	0.459476		3.33634	1.45058	0.222725	1.7173		0.248016	2.38365	-0.0815815	0.659541		0.091567	1.30884	-0.282534
vertex response	5.01539	0.762474	0.892903	1.71453		1.69992	0.688396	0.546817	0.880303		2.76458	4.51772	1.22523	3.52871		0.981887	4.18332	1.8004	3.22255		0.629963	0.844758	1.42166	0.92392		-0.164893	0.233109	0.67836	0.435089			1.36543	1.02766	-0.00121991	0.422003		3.29227	1.44426	0.188829	1.72053		0.257321	2.60411	-0.123897	0.706304		0.150963	1.23985	-0.287275
vertex response	4.91058	0.74248	0.848241	1.67868		3.03665	1.06653	0.659501	1.408		2.61835	4.50227	1.19806	3.45541		3.81907	7.72823	1.11187	5.99345		0.674782	0.859979	1.3858	0.928443		-0.118014	0.278313	0.845867	0.551631			1.41859	1.00379	0.215144	0.374077		3.40045	1.27881	0.192206	1.44196		0.238898	2.56977	-0.201444	0.687381		0.181073	1.22343	-0.303594
vertex response	4.73	0.705529	0.795548	1.57898		2.76058	0.922433	0.573154	1.24161		3.11757	5.12489	1.586	4.0782		4.11542	8.3568	1.13147	6.44548		0.880437	1.12187	1.72678	1.12015		-0.0671782	0.301669	1.00704	0.660184			1.36828	0.95354	0.18621	0.385064		3.3107	1.32374	0.171413	1.55277		0.21945	2.65461	-0.264006	0.692125		0.165302	1.12831	-0.248421
vertex response	4.50596	0.611487	0.756635	1.44297		2.55095	0.820988	0.511424	1.12329		2.85071	4.8912	1.43896	3.81503		4.20598	8.70737	1.02757	6.48642		0.850392	1.05836	1.6054	1.07771		0.000291639	0.327135	1.15773	0.774135			1.43694	1.05727	0.00457893	0.421696		3.4039	1.19115	0.16725	1.28757		0.134357	2.86268	0.121974	0.804899		0.191659	1.14144	-0.269767
vertex response	4.22353	0.488419	0.732694	1.27763		3.51634	3.0138	1.29281	3.23184		2.67465	4.70931	1.32628	3.62362		1.18632	4.55275	1.70851	3.45855		-0.150933	0.58446	2.44354	1.1004		0.0875342	0.356653	1.26698	0.868219			1.39544	0.944236	0.0367958	0.415592		3.32291	1.22353	0.156644	1.38885		0.192894	2.66473	-0.324364	0.675496		0.192488	1.06763	-0.200991
vertex response	3.90339	0.377311	0.716901	1.1181		3.72735	2.67147	1.20764	2.81385		3.77481	5.97912	2.17856	4.93664		3.53672	7.35142	1.0269	5.59943		-0.158185	0.586623	2.48641	1.10831		-0.480913	-0.386823	1.17519	0.340997			1.34895	0.936996	0.198359	0.404455		3.44712	1.07532	0.153995	1.05538		0.0984749	2.68391	0.218491	0.777759		0.550235	1.29758	0.0622632
vertex response	3.52072	0.362234	0.711129	1.01677		3.79129	2.29046	1.10365	2.45342		3.11517	5.21857	1.69014	4.15367		3.53036	7.53155	0.928644	5.56879		-0.156772	0.596901	2.51709	1.11992		-0.52344	-0.393389	1.44828	0.387161			1.28262	0.865368	0.17365	0.416972		3.39188	1.11291	0.142779	1.1519		0.0996143	2.8101	0.0867291	0.728433		1.16431	1.8106	0.279342
vertex response	3.09064	0.433432	0.718028	0.981928		3.73757	1.97975	1.01474	2.19505		2.73505	4.75611	1.38527	3.68455		3.68041	8.12553	0.84964	5.78529		-0.0945579	0.586542	2.15823	1.03979		-0.567399	-0.390697	1.76435	0.441706			1.24391	0.813769	0.161784	0.438188		3.4752	0.984495	0.162324	0.887547		0.19957	2.57892	-0.340996	0.671224		0.877996	1.5773	0.191053
vertex response	2.63329	0.588143	0.728849	1.02882		1.01345	0.533876	0.50153	0.684255		2.41886	3.62099	0.841821	2.62498		3.32348	8.00371	0.67748	5.32495		-0.120145	0.580401	2.29231	1.0633		-0.588734	-0.368492	2.01431	0.487695			1.41054	0.884733	0.112299	0.464542		3.43895	1.0105	0.142101	0.953071		0.272077	2.4742	-0.31067	0.704328		0.750592	1.48988	0.127981
vertex response	3.06853	1.24318	1.7467	1.35644		3.28443	2.83303	1.27948	2.88359		2.25675	3.34502	0.639263	2.3423		1.43533	4.93194	1.59793	3.63595		-0.123704	0.56025	2.30902	1.05801		-0.579055	-0.330144	2.13991	0.526371			1.33142	0.910695	0.205373	0.474333		3.38909	1.05056	0.130437	1.04803		0.583525	2.44439	-0.127637	0.927284		1.89148	2.39401	0.404016
vertex response	3.33894	1.2288	1.71156	1.38657		3.46414	2.39234	1.12114	2.43047		3.35328	4.84819	1.79462	3.90767		1.19041	4.29906	1.66771	3.55282		-0.130615	0.551079	2.3027	1.03507		-0.381649	-0.292166	0.786128	0.297707			1.30177	0.862587	0.200774	0.496264		3.48736	0.96449	0.203117	0.799635		0.358148	2.41326	-0.256708	0.738436		1.58698	2.16987	0.340213
vertex response	3.7594	1.18333	1.64099	1.42495		3.46393	1.992	0.986499	2.10204		2.93444	4.15545	1.30084	3.18426		3.12774	7.15275	0.738388	4.99681		-0.116887	0.489659	2.04891	0.904293		-0.415494	-0.321829	0.917054	0.313521			1.31058	0.836624	0.194367	0.51261		3.4886	0.95987	0.178063	0.836528		1.23721	2.61529	0.497003	1.89095		1.26613	1.93345	0.265464
vertex response	2.36914	1.54296	1.98094	1.43704		3.42408	1.64205	0.878629	1.86397		2.68883	3.41374	0.812292	2.42781		3.02976	7.34144	0.638292	4.88816		-0.110422	0.413425	1.76933	0.748741		-0.553296	-0.292756	2.16497	0.557249			1.42234	0.876109	0.206455	0.553709		3.46248	0.973825	0.152783	0.8841		1.14695	2.63354	0.34083	1.72204		0.998045	1.70819	0.214072
vertex response	2.56554	1.50845	1.95472	1.43656		3.22198	1.29907	0.753557	1.59911		3.88631	5.41154	2.27199	4.53193		2.89764	7.48274	0.555923	4.69943		-0.049609	0.580821	1.92147	0.98222		-0.51689	-0.24197	2.11565	0.57719			1.38964	0.936687	0.2344	0.570316		3.21725	1.1905	0.270147	0.844999		1.03525	2.6125	0.203471	1.51143		2.08781	2.54194	0.407003
vertex response	2.99862	1.41347	1.89029	1.43736		3.12174	1.13606	0.693122	1.47469		3.54194	4.678	1.82589	3.76008		2.69473	7.33782	0.506144	4.33693		-0.0627645	0.5833	2.10228	1.03747		-0.359207	-0.248443	0.724563	0.294514			1.4257	0.933232	0.255299	0.621167		3.35753	1.13526	0.262965	0.844561		0.898273	2.56325	0.0784274	1.28365		2.04125	2.53276	0.35354
vertex response	3.49589	1.38279	1.8478	1.50096		1.96289	0.703724	0.465637	0.924491		3.91404	7.06514	1.4492	6.38142		2.59469	7.15777	0.508092	4.05332		-0.12322	0.308892	1.50436	0.578302		-0.395357	-0.307571	0.792756	0.286919			1.47197	0.929605	0.277646	0.651845		3.45004	1.01309	0.228818	0.796848		0.757512	2.50657	-0.0237654	1.09187		1.80968	2.4381	0.260401
vertex response	3.99106	1.2222	1.6925	1.51062		1.58309	0.645928	0.481364	0.817893		3.89677	6.96852	1.30754	6.2088		2.54655	6.99935	0.513751	3.87589		-0.132581	0.220316	1.27686	0.440662		-0.459509	-0.160529	1.98467	0.60261			1.5249	0.943921	0.290578	0.672314		3.23644	1.34282	0.316817	0.973718		0.959629	2.81202	0.28638	1.92317		1.78596	2.56177	0.199749
vertex response	4.36023	1.07064	1.58791	1.55632		1.32516	0.601979	0.498361	0.75634		3.86615	6.9869	1.53978	6.39276		2.68717	6.59393	0.634972	4.42794		-0.154217	0.171756	1.21658	0.391088		-0.299764	-0.146064	0.611507	0.296958			1.86657	1.48833	0.407041	0.478469		3.36549	1.22454	0.287368	0.913001		0.901001	3.04994	0.122918	1.89902		1.79787	2.64657	0.171291
vertex response	4.73775	0.899459	1.40056	1.59081		2.95874	3.06408	1.41114	3.07381		3.77688	6.8236	1.55854	6.20886		2.64694	6.74835	0.569541	4.34276		0.0541654	0.588188	1.27455	0.826365		-0.390097	-0.0664954	1.82001	0.645819			1.896	1.50252	0.395973	0.489301		3.14864	1.95468	0.570436	1.44494		0.872388	3.18313	0.0393735	1.87941		2.14572	2.80523	0.188205
vertex response	5.01571	0.825467	1.24667	1.64592		3.06078	2.82338	1.31804	2.70189		3.66359	6.55104	1.55705	5.94186		2.59795	6.87176	0.518865	4.20773		0.00741762	0.585017	1.59322	0.907484		-0.263551	-0.0519347	0.568261	0.302147			1.48948	1.24057	0.389445	0.387152		2.99971	1.66228	0.419555	1.18846		0.929569	2.74331	0.278905	1.87089		2.04677	2.83108	0.158205
vertex response	5.10529	0.774494	1.14254	1.69135		3.14984	2.48232	1.16117	2.36516		3.53042	6.21922	1.50475	5.59905		2.54178	6.9108	0.482688	4.01108		-0.109032	0.184123	1.10458	0.371768		-0.316575	0.0300554	1.6684	0.704035			1.70497	1.36942	0.390843	0.433835		2.96921	2.20033	0.73583	1.66489		0.921564	3.00825	0.120326	1.81369		1.87696	2.74144	0.14175
vertex response	2.26937	1.59255	1.91504	1.46569		3.14139	2.04268	0.976573	1.98335		3.38406	5.86309	1.4123	5.21262		2.51766	6.845	0.487695	3.82779		-0.140242	0.155295	1.13676	0.36545		-0.233396	0.0471468	0.553509	0.308947			1.77055	1.38159	0.354308	0.451918		2.73006	1.5617	0.644973	1.70544		0.991618	3.01904	0.101678	1.68554		1.87156	2.73142	0.117776
vertex response	2.65577	1.59174	1.92682	1.48166		3.04918	1.63399	0.819256	1.69617		3.2483	5.54794	1.30591	4.86395		2.51847	6.90357	0.490991	3.79581		0.0821309	0.590772	0.969168	0.73396		-0.207618	0.109097	0.584234	0.33546			1.62056	1.20927	0.261597	0.418825		2.7988	1.56887	0.643789	1.7154		1.07068	2.98841	0.106832	1.58126		1.77438	2.61461	0.110902
vertex response	3.07905	1.54242	1.91463	1.50018		2.90244	1.28974	0.694059	1.47891		3.06029	5.14967	1.18008	4.46995		2.45913	6.18659	0.617983	4.10446		-0.0868493	0.161695	1.00061	0.341121		-0.251216	0.108439	1.55599	0.751773			1.56125	1.14398	0.210405	0.419338		2.92435	1.5809	0.636469	1.73395		2.02132	3.79916	0.111054	1.74506		1.97376	2.76262	0.102844
vertex response	3.48332	1.41758	1.83501	1.5122		2.75854	1.01238	0.594824	1.29574		2.7979	4.61384	0.986706	3.91021		2.56296	6.28202	0.632576	4.14756		-0.117532	0.132201	1.0281	0.334357		-0.217281	0.113803	0.559219	0.322246			1.26114	1.17903	-0.0139095	0.511991		3.07282	1.63535	0.315047	1.90447		1.77721	3.70354	0.0926298	1.69592		1.91006	2.62457	0.0918708
vertex response	3.82026	1.20858	1.6984	1.50132		2.44983	0.808327	0.489611	1.09397		2.53093	4.0496	0.789708	3.33245		2.57754	6.57027	0.542256	4.0319		0.0124059	0.207736	0.953752	0.395715		-0.180616	0.178322	0.625664	0.382033			1.51909	1.10385	0.228071	0.390724		3.15726	1.58601	0.321253	1.85005		1.5261	3.50327	0.0785251	1.62242		1.87933	2.53786	0.0775577
vertex response	4.03119	1.00207	1.56495	1.49042		2.34293	0.763358	0.476467	1.03891		2.30101	3.54366	0.620938	2.82082		2.52839	6.68022	0.50128	3.87075		-0.0470023	0.158064	0.953668	0.350958		-0.197187	0.178652	1.48135	0.808984			1.46172	1.04606	0.191126	0.397522		2.44422	1.48963	0.578836	1.65088		1.32916	3.23012	0.0928135	1.54182		2.047	2.59402	0.0700607
vertex response	4.72471	0.719392	1.27846	1.5926		0.776141	0.470683	0.501452	0.626084		2.16569	3.204	0.522881	2.47377		2.50492	6.70869	0.487984	3.78932		-0.0925849	0.125757	0.964109	0.32529		-0.137403	0.256702	0.717241	0.466777			1.31501	1.23814	-0.019238	0.500619		2.59292	1.52654	0.604974	1.67966		1.21757	2.93869	0.136926	1.488		1.96089	2.53456	0.0666223
vertex response	4.813	0.631412	1.15175	1.62002		0.896918	0.506282	0.477876	0.65022		1.96489	3.01742	0.469845	2.23628		2.82561	6.24894	0.773352	4.45407		0.285631	0.404557	0.998996	0.616156		-0.0828707	0.323589	0.850137	0.582412			1.30487	1.11222	-0.0108378	0.46677		2.74366	1.55195	0.606934	1.70918		2.30559	3.68295	0.140268	1.745		2.10778	2.55496	0.0559356
vertex response	4.94029	0.618164	1.02866	1.67696		1.81123	0.681492	0.395624	0.866669		1.85257	3.01364	0.463843	2.17304		3.15311	6.45738	0.801628	4.71603		0.187065	0.324523	0.979726	0.541023		-0.0356445	0.35008	0.991609	0.683907			1.3032	0.886224	0.144211	0.392726		2.92157	1.57615	0.581018	1.74785		2.26464	3.76533	0.135714	1.75225		2.08859	2.55342	0.0548889
vertex response	4.94266	0.567183	0.936803	1.70327		1.71466	0.641177	0.412543	0.833627		1.77593	3.02045	0.452223	2.13922		3.16869	6.43898	0.850664	4.79046		0.0779485	0.235426	0.952673	0.445286		0.0350937	0.378087	1.14662	0.802924			1.25648	0.835858	0.110881	0.390138		3.07613	1.58191	0.508316	1.77497		2.15002	3.78467	0.128889	1.73678		2.19626	2.61091	0.0550271
vertex response	4.8755	0.566558	0.902473	1.69348		1.26989	0.561398	0.451864	0.720586		2.37074	3.34673	0.593745	2.63191		3.51517	6.57513	0.855313	5.01969		0.00607283	0.166118	0.930864	0.379827		0.125407	0.412509	1.28853	0.924142			1.31435	0.946299	0.0215041	0.412078		3.13963	1.58265	0.388663	1.81578		1.95718	3.70786	0.121965	1.67608		2.31185	2.47235	0.0271987
vertex response	4.73496	0.578018	0.902946	1.62202		1.19253	0.566742	0.467523	0.70918		2.29421	3.34479	0.612578	2.59015		3.96593	6.57389	0.841872	5.26956		0.483495	0.608855	1.06197	0.770211		0.233632	0.456064	1.37931	1.02055			1.23891	0.818278	0.146374	0.403417		3.27078	1.52328	0.318553	1.76709		1.72867	3.52626	0.118455	1.58282		2.28983	2.57218	0.0388013
vertex response	4.57132	0.561341	0.949835	1.52808		2.84063	2.9974	1.43732	2.82877		2.21476	3.41232	0.65484	2.58954		4.19653	6.2376	0.733993	5.20497		0.424443	0.532305	1.01923	0.717191		-0.553163	-0.292484	1.84178	0.446323			1.24538	0.804406	0.12468	0.414641		2.37121	1.46809	0.553007	1.62716		1.5258	3.24715	0.130573	1.48485		3.33665	4.80769	1.24674
vertex response	4.66167	0.60414	0.867319	1.54485		2.93978	2.61217	1.24776	2.35572		2.1056	3.50515	0.687598	2.59382		4.13513	5.5609	0.525173	4.80232		0.36332	0.473906	1.01679	0.673442		-0.583613	-0.282399	2.08892	0.465264			1.29392	0.843315	0.0738874	0.40933		3.37922	1.42313	0.263923	1.64895		1.39985	2.90108	0.180024	1.4038		0.428419	2.123	0.227801
vertex response	4.40172	0.557221	0.894763	1.39006		2.89398	2.12964	1.00704	1.8568		2.2152	3.86527	0.848326	2.86701		3.83984	4.6779	0.245524	4.15289		-0.0605625	0.573201	2.12107	1.03899		-0.593187	-0.269904	2.20778	0.472303			1.28535	0.801343	0.159214	0.470631		3.35204	1.41901	0.21888	1.6748		2.288	3.64042	0.156581	1.74913		0.406564	2.02249	0.255494
vertex response	4.08854	0.475205	0.859804	1.18097		2.73742	1.65891	0.784388	1.52441		2.22563	4.01707	0.912822	2.96666		2.90135	3.6134	-0.31641	2.8194		-0.0669592	0.545524	2.10625	1.01373		-0.469007	-0.325956	1.2576	0.377719			1.30282	0.811178	0.130319	0.449521		3.45558	1.32749	0.245087	1.49121		2.21384	3.67328	0.165025	1.74224		0.457354	2.15837	0.214432
vertex response	3.7387	0.452724	0.823665	1.03622		2.56508	1.28841	0.639479	1.32113		1.99798	3.72844	0.736585	2.67591		2.95236	3.93206	-0.226388	2.93882		-0.0857545	0.492434	2.05516	0.951514		-0.540847	-0.349107	1.65039	0.422211			1.85698	1.49732	0.423438	0.474691		3.37308	1.36823	0.210444	1.59219		2.06973	3.63972	0.166549	1.6837		0.518987	2.364	0.11858
vertex response	3.2828	0.527242	0.789095	0.952513		2.38017	0.993029	0.530725	1.15436		2.48344	4.44706	1.15463	3.36431		2.88419	3.70528	-0.252901	2.79589		-0.115659	0.451441	1.99995	0.882282		-0.578506	-0.338915	1.94825	0.459755			1.91268	1.52733	0.410426	0.493266		3.53898	1.1822	0.233161	1.20869		1.87599	3.50425	0.164092	1.57301		0.51221	2.38477	0.0592317
vertex response	2.7789	0.657775	0.736051	0.943235		2.15495	0.775266	0.448051	0.999119		2.26391	4.07327	0.962816	3.02082		2.78089	3.36886	-0.283013	2.60924		-0.127972	0.392697	1.83122	0.768519		-0.580336	-0.296704	2.14576	0.476675			1.46947	1.25211	0.404461	0.393659		3.49287	1.24145	0.227536	1.33388		1.68478	3.26928	0.16895	1.46347		0.507288	2.36135	0.0355358
vertex response	2.30439	0.823419	0.677388	1.01839		2.11997	0.712105	0.436596	0.958207		1.90847	3.44729	0.60578	2.4336		1.36461	2.39213	0.302443	1.27134		0.0240774	0.582969	1.71122	0.950318		-0.526539	-0.255466	2.10732	0.480695			1.69841	1.39325	0.410563	0.436311		3.54223	1.06628	0.223483	1.00122		1.55711	2.93894	0.2157	1.36106		0.645396	2.64128	0.0256224
vertex response	4.35579	0.898362	1.48249	1.536		2.78251	2.79679	1.3745	2.44963		1.76584	3.18792	0.446888	2.19068		1.07702	2.23516	0.25943	1.18468		0.00929911	0.552084	1.83314	0.96312		-0.47174	-0.202499	1.99327	0.437044			1.86696	1.46788	0.362522	0.48451		3.51579	1.10861	0.199398	1.08666		1.53267	2.52527	0.309443	1.291		0.615864	2.57328	0.0471267
vertex response	4.44577	0.748266	1.35298	1.53079		2.83335	2.36335	1.13757	1.9671		3.71735	5.82799	2.19042	4.82488		3.63918	7.27303	1.34191	6.06859		-0.0106221	0.483925	1.83804	0.913384		-0.359663	-0.25216	0.815083	0.334955			1.76262	1.35102	0.29509	0.460888		3.46882	1.15162	0.18185	1.18304		1.98079	3.50699	0.209696	1.61965		0.57362	2.49528	0.0227657
vertex response	2.21972	1.59351	1.71667	1.4436		2.83704	2.15221	1.02193	1.7711		2.95878	4.89578	1.55987	3.87007		3.51905	7.18615	1.16077	5.68019		-0.0388221	0.424196	1.79668	0.847326		-0.410577	-0.296594	0.983553	0.348311			1.63993	1.22102	0.221827	0.440807		3.46818	0.967258	0.223185	0.805635		1.88995	3.37701	0.234425	1.54582		0.509779	2.36259	0.00670769
vertex response	2.6126	1.60508	1.7852	1.44599		2.56251	3.14055	1.58559	2.73118		2.39177	4.06631	1.03269	3.04944		3.09946	6.71576	0.903961	4.97253		-0.141983	0.319061	1.62928	0.634816		-0.515633	-0.254535	2.11349	0.524708			1.27495	1.11131	-0.0086901	0.485484		3.50374	0.988677	0.19804	0.873884		-0.0175292	1.58484	-0.180937	0.402732		0.44493	2.24037	-0.0188681
vertex response	2.95152	1.51456	1.77086	1.43077		2.67527	2.89682	1.44424	2.45751		2.04136	3.3786	0.605004	2.37688		3.13038	6.95159	0.803593	4.98792		-0.158475	0.241574	1.43364	0.506086		-0.456671	-0.18915	1.96372	0.492033			1.48178	1.06389	0.156614	0.415023		3.48885	1.03445	0.174493	0.966224		-0.0317101	1.61102	-0.177688	0.384064		0.657645	2.6058	-0.00648831
vertex response	3.23122	1.30145	1.66833	1.3887		2.76963	2.589	1.27033	2.12311		2.15498	3.10229	0.473874	2.09901		2.55395	5.96539	0.759993	4.23964		-0.171138	0.181485	1.29048	0.41748		-0.300715	-0.170651	0.67199	0.330312			1.40569	0.989048	0.108456	0.409205		3.31243	1.00477	0.234844	0.747954		0.0253196	1.65086	-0.170258	0.441344		0.675783	2.66656	-0.0191023
vertex response	3.46793	1.01074	1.50444	1.34843		1.69625	0.759507	0.418141	0.84675		3.61007	5.5246	2.10567	4.57091		2.79599	6.49958	0.730675	4.55658		0.154779	0.593117	1.02886	0.771639		-0.380308	-0.0985995	1.76977	0.535035			1.30117	1.00209	0.0136819	0.432845		3.43412	0.965911	0.22163	0.76212		0.129878	1.96825	-0.144131	0.524729		0.638318	2.60257	-0.031707
vertex response	3.86223	0.738759	1.34665	1.37968		1.55057	0.637176	0.402571	0.780452		3.00441	4.68536	1.54673	3.70344		2.31278	5.57349	0.719168	3.90899		0.103627	0.565439	1.39943	0.865776		-0.251719	-0.0744265	0.607716	0.338278			1.38549	0.970115	0.145322	0.397801		3.48763	0.953121	0.202101	0.797621		0.11094	1.77006	-0.171002	0.526379		0.556084	2.45993	-0.0503167
vertex response	4.23711	0.526538	1.16875	1.44982		1.24822	0.547172	0.439791	0.701432		2.49609	3.95896	1.03701	2.96357		2.39559	5.85164	0.682473	4.02544		0.109299	0.506919	1.48123	0.860479		-0.313063	-0.0123125	1.61624	0.59291			1.32795	0.913282	0.105443	0.395014		3.03237	1.26793	0.276341	0.876491		0.208929	2.25421	-0.175705	0.61875		0.436304	2.25048	-0.0638123
vertex response	4.43867	0.389037	1.01231	1.51672		0.917639	0.484396	0.507068	0.64292		2.4161	2.88528	0.417776	1.8982		2.35285	5.78365	0.691733	3.96978		-0.170977	0.138157	1.17811	0.366044		-0.207119	0.041141	0.602216	0.360863			1.28667	0.886154	0.0571305	0.398703		3.19516	1.10983	0.249872	0.791165		0.192554	1.98133	-0.198127	0.594216		0.344711	2.09481	-0.0753695
vertex response	4.60285	0.321335	0.92739	1.58739		2.69294	1.77467	0.81965	1.48206		3.56931	5.30596	2.05453	4.37448		2.5053	5.85085	0.763273	4.13772		-0.175603	0.109767	1.12038	0.345339		-0.162929	0.114256	0.644938	0.420835			1.24797	0.827149	0.0900861	0.390119		3.36821	1.02134	0.23696	0.764485		0.248322	2.31937	-0.243692	0.666864		0.666822	2.52602	-0.0357589
vertex response	4.73366	0.389038	0.908245	1.65205		2.5361	1.54432	0.701968	1.2954		2.21431	2.35713	0.149181	1.45023		2.74075	5.98563	0.849172	4.41006		-0.149531	0.106085	1.06652	0.336846		-0.249593	0.0689136	1.49661	0.656479			1.24219	0.811753	0.0816941	0.391355		2.87102	1.46371	0.324811	1.00937		0.222127	2.55776	-0.308383	0.678454		0.712114	2.62406	-0.0623202
vertex response	4.45995	0.240329	0.895971	1.55348		2.34387	1.31097	0.606344	1.16636		2.41414	2.51136	0.249025	1.58185		3.03863	6.12149	0.922778	4.68468		-0.170675	0.0952933	1.08589	0.337761		-0.209479	0.0812455	0.586923	0.337919			1.83159	1.48466	0.414039	0.47218		2.70546	1.92756	0.545339	1.40629		0.333437	2.29638	-0.24076	0.736973		0.701371	2.63013	-0.0864528
vertex response	4.50621	0.373807	0.926044	1.56912		2.05557	0.987582	0.49333	1.01853		2.31704	2.21493	0.161558	1.38627		3.30493	6.28789	0.950592	4.91441		-0.078554	0.115346	0.941801	0.329304		-0.164107	0.15306	0.648744	0.414264			1.90554	1.53236	0.415608	0.49256		2.67559	1.67336	0.398295	1.17124		0.241273	2.4931	-0.313555	0.686578		0.620066	2.53493	-0.106353
vertex response	4.40653	0.488698	0.99041	1.50789		1.91649	0.779254	0.424594	0.927495		1.26882	2.02606	0.0152029	1.33889		3.00935	6.26805	0.870544	4.67148		-0.108389	0.0938594	0.976215	0.328071		-0.192993	0.13962	1.4108	0.714052			1.30685	1.12175	0.00758251	0.490122		2.55046	2.14391	0.729635	1.65908		0.425569	2.33524	-0.206231	0.818016		0.488055	2.3479	-0.126224
vertex response	4.27736	0.577186	1.025	1.39967		2.78784	2.27759	1.0824	1.77425		1.1807	2.02633	-0.0180724	1.36174		3.29967	6.42867	0.909458	4.92454		0.321373	0.377302	0.91669	0.639435		-0.11372	0.265879	0.735554	0.505759			1.39772	1.22418	0.411521	0.411948		2.68923	1.55466	0.619091	1.71528		0.300595	2.44073	-0.295717	0.728808		0.311102	2.07358	-0.135481
vertex response	4.05556	0.599328	1.01135	1.21322		2.75928	1.98372	0.924397	1.57947		1.00871	2.00415	-0.0834858	1.38951		3.60052	6.43875	0.921167	5.10153		0.269888	0.342384	0.940544	0.589067		-0.0628782	0.351322	0.837956	0.606525			1.66272	1.37055	0.396827	0.438136		2.75054	1.56419	0.632788	1.71583		0.497901	2.38827	-0.174481	0.880888		0.19459	1.89921	-0.162507
vertex response	3.88985	0.542098	0.937979	1.08434		2.57688	1.63572	0.73695	1.28538		0.759551	2.00478	-0.170819	1.3964		3.92094	6.3417	0.854933	5.19116		0.148435	0.237865	0.934657	0.489274		-0.0109444	0.413511	0.941652	0.707727			1.83915	1.46381	0.367781	0.477445		2.96489	1.59227	0.64375	1.74029		0.38374	2.42073	-0.253771	0.789548		0.576879	2.15901	-0.00872865
vertex response	2.7014	0.907417	0.866628	0.872562		2.41384	1.43718	0.640341	1.15503		0.666283	1.99948	-0.207097	1.39211		3.97804	5.88325	0.695899	4.9583		0.0473358	0.158974	0.927477	0.411094		-0.000832987	0.407363	0.994614	0.731074			1.79392	1.38551	0.289534	0.470142		3.11567	1.59605	0.628391	1.75037		0.775223	2.42615	0.0323003	1.16168		0.62905	2.32501	-0.0284525
vertex response	2.40564	0.939064	0.767072	0.876297		2.59758	2.94197	1.44728	2.42666		0.671043	1.95536	-0.163844	1.42255		3.84549	5.19815	0.440812	4.48703		-0.0460181	0.109305	0.936514	0.354638		0.0656476	0.444652	1.12491	0.845931			1.71271	1.29419	0.230763	0.458745		3.27423	1.59391	0.615965	1.74843		0.632516	2.41832	-0.0840029	1.00108		0.72609	2.4921	-0.077558
vertex response	1.95663	1.00557	0.615067	0.914462		2.72547	2.58733	1.24951	2.04858		0.530016	1.89457	-0.185002	1.40487		3.57229	4.44199	0.136949	3.89142		-0.0917223	0.0713937	0.956265	0.337794		0.155554	0.477261	1.27523	0.971966			1.26195	1.14644	-0.00418331	0.511964		2.35218	1.44518	0.527557	1.68221		0.452239	2.43339	-0.21155	0.836406		0.790895	2.57003	-0.139215
vertex response	3.79338	0.644659	1.01543	1.06755		1.68883	0.858338	0.457186	0.854617		0.469247	1.86709	-0.220733	1.39798		3.37724	4.17308	-0.0222448	3.6149		0.434283	0.546388	0.968072	0.756134		0.263975	0.519992	1.40264	1.09263			1.30936	1.07717	0.00975257	0.467906		2.50236	1.49762	0.573814	1.68524		1.25035	2.5063	0.60595	1.9017		0.701429	2.56388	-0.157028
vertex response	3.53966	0.622549	0.926034	0.983498		1.42507	0.673803	0.433378	0.754673		3.93086	6.92952	1.43239	6.46323		3.09002	3.8379	-0.26145	3.1674		0.36301	0.44291	0.943756	0.676794		0.392212	0.577866	1.4735	1.18602			1.59208	1.17333	0.166456	0.438354		2.63106	1.54026	0.620273	1.69648		1.1347	2.51255	0.418429	1.73048		0.579101	2.44392	-0.183721
vertex response	2.92988	0.773795	0.842816	0.904835		1.20151	0.552851	0.458542	0.680433		3.90609	6.72795	1.27307	6.21039		3.0521	3.96197	-0.27377	3.14823		0.327909	0.411215	0.966668	0.633162		0.541325	0.644217	1.46323	1.22724			1.45655	1.04568	0.103545	0.419534		3.15454	1.58648	0.59531	1.75372		1.03838	2.52717	0.268164	1.55781		0.406495	2.23449	-0.209937
vertex response	2.38492	0.878307	0.698882	0.926774		0.963652	0.484453	0.527856	0.639903		3.86547	6.8872	1.53751	6.49502		3.01428	4.07334	-0.243352	3.11592		0.529012	0.683959	1.0803	0.853915		-0.445513	-0.201048	1.42054	0.439162			1.35943	0.986245	0.0471716	0.418286		3.29991	1.57229	0.569742	1.73276		0.906958	2.49262	0.130017	1.33779		0.19254	1.92821	-0.233616
vertex response	1.94606	1.00638	0.586978	1.01777		2.25216	1.30544	0.582492	1.04952		3.7558	6.72229	1.59342	6.36329		2.96687	4.143	-0.196419	3.05166		-0.086594	0.416209	1.86611	0.837509		-0.50397	-0.234951	1.65863	0.434376			1.36924	0.959922	0.0818887	0.407003		3.34235	1.5329	0.484078	1.70574		0.770347	2.49108	-0.00184155	1.1379		0.0708059	1.74124	-0.270056
vertex response	2.15349	1.54716	1.49602	1.35226		1.99703	1.09591	0.518048	0.971227		3.6257	6.46955	1.59951	6.09691		2.91187	4.08812	-0.168307	2.93437		-0.114169	0.367516	1.77566	0.754071		-0.555361	-0.241626	1.96111	0.43891			1.32497	0.92002	0.0665955	0.401264		3.34094	1.50774	0.40135	1.70863		0.988685	2.62212	0.321816	1.78986		0.625823	2.15746	-0.0116633
vertex response	2.42472	1.52018	1.54049	1.31855		2.79104	2.23643	1.01461	1.6613		3.50145	6.17673	1.56203	5.75724		2.84931	3.86753	-0.166335	2.77523		-0.141302	0.321027	1.67721	0.666908		-0.580687	-0.244675	2.15483	0.449566			1.31514	1.14342	0.016709	0.492893		3.47637	1.46495	0.43471	1.62033		1.01986	2.73471	0.22628	1.68989		0.71894	2.31509	-0.0567754
vertex response	2.63847	1.35875	1.49869	1.25469		2.7858	1.95091	0.880537	1.43535		3.36591	5.84726	1.47853	5.36478		2.81211	3.90503	-0.11878	2.71894		0.0654525	0.474697	1.61251	0.867386		-0.563062	-0.224161	2.14966	0.419168			1.35734	1.08846	0.0195265	0.458461		3.43372	1.44391	0.355373	1.62888		1.07086	2.77248	0.182366	1.58278		0.835969	2.44072	-0.114541
vertex response	2.78605	1.0495	1.36671	1.15822		2.6564	1.69491	0.756364	1.25134		3.14881	5.36677	1.30841	4.80532		2.79609	3.45095	-0.174783	2.64022		0.0490384	0.388711	1.51029	0.774348		-0.452384	-0.247347	1.35467	0.422919			1.39625	1.22688	0.417417	0.427376		3.55624	1.38703	0.384591	1.50922		1.16178	2.72542	0.187517	1.48865		0.955166	2.5251	-0.170711
vertex response	2.90601	0.637123	1.17069	1.05674		2.45758	1.48091	0.652904	1.11561		2.84554	4.74964	1.09056	4.13948		2.79135	3.8306	-0.0936926	2.6835		-0.0562948	0.338102	1.60969	0.719396		-0.509291	-0.293507	1.56568	0.423744			1.51261	1.26673	0.376404	0.432619		3.50159	1.35596	0.309177	1.50208		1.3498	2.52002	0.259386	1.3739		0.128832	1.87255	-0.305627
vertex response	3.39261	0.395336	1.08254	1.16028		2.53926	2.96781	1.39047	2.36445		2.55157	4.17074	0.876912	3.51114		2.79845	3.55001	-0.0706463	2.67992		-0.12832	0.27987	1.57202	0.622776		-0.581614	-0.2525	2.21051	0.456867			1.697	1.34887	0.321075	0.445805		3.64145	1.20315	0.335113	1.19577		0.0197346	1.46195	-0.139981	0.476087		0.0686122	1.72202	-0.311075
vertex response	3.75788	0.231726	0.978479	1.26668		2.69622	2.58399	1.18158	1.96589		2.2542	3.6006	0.668558	2.90019		2.7674	3.8005	-0.0681724	2.68176		-0.169857	0.240703	1.50533	0.541079		-0.540984	-0.23006	2.12246	0.419709			1.73774	1.33772	0.261442	0.450279		3.58837	1.25738	0.31297	1.31081		0.022679	1.31006	-0.0936274	0.550522		0.713682	2.14859	-0.00649534
vertex response	4.09309	0.169905	0.913662	1.3972		1.42639	0.777108	0.489272	0.777901		1.98895	3.10883	0.492865	2.37047		2.7314	3.47393	-0.0228801	2.70266		-0.198744	0.180299	1.36998	0.440425		-0.481695	-0.19826	1.98268	0.387327			1.63686	1.2311	0.166581	0.444351		3.52469	1.29676	0.274641	1.41199		0.054925	1.4582	-0.140305	0.520342		0.845457	2.27941	-0.0599633
vertex response	4.30507	0.166889	0.888776	1.4887		1.18298	0.600668	0.505038	0.683957		1.78804	2.79544	0.378888	2.01792		1.60207	2.5143	0.330909	1.45361		-0.20772	0.137956	1.26471	0.382493		-0.33257	-0.204872	0.845144	0.387611			1.44888	1.10849	0.0592254	0.438841		3.49367	1.04725	0.268524	0.93175		0.0716048	1.37503	-0.0947962	0.590135		0.991374	2.42812	-0.132024
vertex response	2.52757	0.449747	1.01589	0.877176		2.64518	1.53449	0.659499	1.05603		1.66219	2.69346	0.331384	1.87339		1.32312	2.35865	0.215377	1.29112		0.210957	0.542508	0.992657	0.73982		-0.382661	-0.234736	1.02756	0.398295			1.3868	1.04215	0.0329528	0.433558		3.58254	1.12097	0.282187	1.07447		0.156753	1.64476	-0.149191	0.587728		1.07461	2.51514	-0.172503
vertex response	2.67434	0.347212	0.977557	0.908372		2.41014	1.41072	0.615539	1.00751		1.61946	2.7608	0.339315	1.89336		0.93125	2.07535	0.120131	1.11029		0.181012	0.484531	1.17715	0.768599		-0.424802	-0.160661	1.82675	0.382027			1.34171	1.19272	0.429039	0.457827		3.5696	1.14693	0.250828	1.13455		0.243194	1.92498	-0.184665	0.637807		0.0745208	1.61063	-0.326432
vertex response	2.97943	0.186206	0.914737	0.991202		2.09475	1.23161	0.561074	0.961662		1.6999	3.01506	0.429427	2.09062		3.33586	6.92951	1.303	5.70001		0.137455	0.423083	1.32261	0.771124		-0.289964	-0.157668	0.746644	0.388719			1.4253	1.21505	0.390378	0.443422		3.23404	0.99789	0.232854	0.768027		0.170828	1.45766	-0.0656755	0.660449		0.143342	1.58138	-0.347854
vertex response	3.41168	0.113796	0.893936	1.1471		1.73015	0.996325	0.511206	0.873154		1.60694	2.94349	0.376231	1.99232		3.20894	6.71295	1.19621	5.3538		0.123642	0.368439	1.30595	0.730895		-0.365226	-0.109853	1.67354	0.421698			1.5275	1.12385	0.110457	0.432681		3.41482	0.987216	0.243391	0.818436		0.292893	1.7126	-0.0944346	0.697304		0.210873	1.47903	-0.35115
vertex response	3.96231	0.175748	0.911773	1.36607		2.86997	1.93656	0.814606	1.34594		1.92189	3.39341	0.605769	2.43516		3.01197	6.46256	1.04502	4.96709		-0.201461	0.11091	1.18228	0.354147		-0.232524	-0.0716826	0.66269	0.401396			1.4343	1.04588	0.0601311	0.424749		3.51887	1.0201	0.241383	0.908071		0.338028	2.03925	-0.169081	0.721121		0.259854	1.47132	-0.362367
vertex response	4.0136	0.342116	0.989119	1.38861		2.77165	1.69441	0.728616	1.17204		1.81645	3.30654	0.548874	2.3223		2.63899	5.92789	0.874928	4.36717		-0.192467	0.0907255	1.12934	0.342636		-0.301126	-0.0416224	1.51766	0.475462			1.39512	1.0112	0.0392269	0.421014		3.11986	1.06032	0.236357	0.765106		0.45533	1.90963	-0.0497622	0.828103		0.193146	1.31684	-0.326499
vertex response	3.94631	0.538405	1.06893	1.33751		2.55336	1.51838	0.662247	1.08778		1.74917	3.27999	0.507278	2.26288		2.32859	5.48636	0.772776	3.92557		-0.140255	0.0771441	1.01582	0.328724		-0.188132	0.0159998	0.634633	0.415147			1.25373	1.14418	0.0109532	0.49548		3.34908	0.977762	0.232942	0.760417		0.461055	2.1524	-0.129411	0.835047		0.230183	1.31924	-0.326741
vertex response	3.8848	0.673878	1.11315	1.24257		2.34369	1.37733	0.604892	1.02765		1.88415	3.5387	0.633275	2.49702		2.21226	5.32058	0.753515	3.78296		-0.170284	0.0707192	1.07012	0.336801		-0.151159	0.0985538	0.653368	0.450797			1.56911	1.23137	0.283997	0.421462		2.78572	1.36153	0.280654	0.920819		0.607558	2.09221	0.00991723	0.980237		0.238761	1.1467	-0.260004
vertex response	1.91512	0.966615	0.745052	0.812356		2.49505	3.00141	1.31509	2.29428		1.57552	2.96554	0.344212	1.96548		2.15613	5.0305	0.827019	3.68931		-0.128927	0.0517826	1.0022	0.335754		-0.240263	0.0287382	1.39198	0.535246			1.64194	1.24797	0.226981	0.421543		2.86912	1.23346	0.253455	0.844509		0.595014	2.29481	-0.0706765	0.971518		0.716298	1.49128	0.0844437
vertex response	3.62943	0.76175	1.08485	1.09036		2.68916	2.57907	1.06931	1.87052		1.67356	3.08964	0.405657	2.08545		2.25465	5.50609	0.721503	3.85147		-0.162114	0.0454413	1.04736	0.338501		-0.116481	0.183036	0.695536	0.50173			1.59839	1.18983	0.152334	0.4157		2.54661	1.51318	0.313397	1.0382		0.997575	2.20693	0.427843	1.52122		0.674163	1.47934	0.0497236
vertex response	3.11116	0.89564	1.03337	0.976425		2.82854	2.21721	0.915442	1.56718		1.6868	3.02834	0.356616	2.03188		2.33644	5.36637	0.822537	3.92108		0.335589	0.398778	0.886121	0.675287		-0.0795341	0.278509	0.758856	0.568481			1.4826	1.11288	0.0790641	0.411122		2.6597	1.36698	0.267728	0.924035		0.932818	2.21938	0.329985	1.42263		1.14503	1.8511	0.242499
vertex response	2.52591	0.962101	0.886078	0.883221		2.38203	3.20234	1.42546	2.49084		1.74964	3.07663	0.385096	2.08267		2.62555	5.33707	0.959591	4.16383		0.276106	0.319583	0.896555	0.606788		-0.0285829	0.381319	0.852718	0.66864			1.35965	1.09307	0.0245614	0.436544		2.35335	1.98653	0.60078	1.50985		0.800823	2.28534	0.12665	1.21803		1.03622	1.78229	0.187632
vertex response	1.95576	0.995207	0.680581	0.849885		1.50971	0.943759	0.561237	0.847064		1.50997	2.71546	0.218117	1.73219		2.79769	5.35386	1.01769	4.30126		0.192603	0.235007	0.91409	0.526989		0.028555	0.465549	0.962078	0.778756			1.33286	1.15834	0.397408	0.47169		2.35089	1.77247	0.445195	1.28962		0.710381	2.36813	-0.00124414	1.09012		1.02447	1.841	0.134893
vertex response	1.53166	1.01031	0.500616	0.875291		2.78997	1.59802	0.669644	1.07237		1.59539	2.6789	0.19808	1.70078		2.52642	5.69865	0.836405	4.17545		0.0948019	0.15199	0.92377	0.449463		0.0912241	0.517705	1.08822	0.891073			1.4218	1.16786	0.328194	0.436509		2.74655	1.56079	0.60284	1.72547		1.10351	2.35009	0.486424	1.67296		1.12533	1.99787	0.136397
vertex response	3.61293	0.707111	1.02427	1.01246		2.58641	1.4952	0.634596	1.01813		1.83031	2.89396	0.303444	1.89979		2.71134	5.71131	0.903328	4.33083		0.00333929	0.0939763	0.934861	0.393178		0.178298	0.552439	1.244	1.02279			1.17776	1.04821	0.407257	0.515543		2.93867	1.59183	0.615477	1.74425		0.998977	2.39304	0.307059	1.51455		1.32767	2.03229	0.247047
vertex response	3.31932	0.784437	0.991276	0.96444		2.20941	1.34008	0.598235	0.971915		2.05293	2.86641	0.312789	1.86442		3.14768	5.81804	0.971948	4.65353		-0.0726666	0.0512704	0.961252	0.355883		0.277183	0.584489	1.38129	1.14127			1.31197	1.10928	0.357608	0.46138		3.1197	1.60468	0.613286	1.75102		0.946606	2.43569	0.208288	1.41963		1.40531	2.1697	0.208185
vertex response	2.9285	0.883737	0.937707	0.905069		1.84553	1.15625	0.568248	0.924931		1.66334	2.40441	0.101363	1.4615		3.29036	5.65447	0.976083	4.66297		0.0243507	0.266596	1.27732	0.615384		0.398857	0.639715	1.48914	1.25947			1.20002	0.980671	-0.00539995	0.395311		3.2913	1.60072	0.606945	1.74285		1.11055	2.44573	0.394136	1.68885		1.48377	2.34634	0.162108
vertex response	1.95006	1.44467	1.21636	1.20697		2.97076	1.93419	0.721117	1.28248		1.80937	2.57154	0.155687	1.60192		3.63324	6.24817	0.930333	5.06313		-0.0954572	0.222087	1.37649	0.550622		0.547018	0.720886	1.54507	1.3585			1.17637	1.08042	0.00323809	0.464779		3.37465	1.58362	0.597011	1.72729		1.16844	2.4889	0.30941	1.55675		1.32939	2.23284	0.139651
vertex response	2.10701	1.36039	1.22405	1.12812		2.92695	1.71676	0.683848	1.14158		2.04549	2.68606	0.229891	1.7038		3.58591	5.86385	0.879805	4.85159		-0.176021	0.185422	1.39791	0.48299		0.720651	0.820953	1.52782	1.41272			1.54103	1.15431	0.196062	0.401589		2.37801	1.44524	0.507419	1.68909		1.14305	2.62139	0.230261	1.51167		1.38653	2.27864	0.138533
vertex response	2.20742	1.13344	1.16563	1.01953		2.83477	1.59602	0.649498	1.05343		1.77129	2.02391	0.0604009	1.18971		3.62842	5.40597	0.656142	4.57533		-0.225653	0.150538	1.36966	0.420646		-0.410217	-0.170271	1.33083	0.438591			1.48548	1.07212	0.134092	0.376329		2.6106	1.51684	0.538917	1.71495		1.29577	2.30834	0.349894	1.45404		1.61459	2.51875	0.137746
vertex response	2.22147	0.730761	1.01896	0.863769		2.50575	2.90037	1.14384	2.09081		1.77403	2.19212	0.0735896	1.30883		3.50488	4.88402	0.378784	4.16998		-0.251702	0.115831	1.31245	0.371233		-0.4612	-0.185125	1.53952	0.419546			1.41418	1.02063	0.0690482	0.370204		3.39361	1.58116	0.576625	1.70899		1.23452	2.49027	0.270989	1.45063		1.57697	2.4715	0.124406
vertex response	1.92504	0.454393	0.832212	0.67747		2.71808	2.52125	0.904752	1.72688		1.99436	2.36764	0.121209	1.44376		3.38219	4.51727	0.132866	3.84856		-0.253845	0.0841247	1.24652	0.345481		-0.513027	-0.200856	1.78682	0.400648			1.30944	0.995138	0.0166058	0.382073		3.44933	1.53407	0.534266	1.65721		1.41032	2.13631	0.395963	1.38955		1.58653	2.41322	0.121902
vertex response	1.83702	0.324053	0.771906	0.612335		2.8886	2.19696	0.785675	1.47249		2.02466	2.51394	0.156342	1.55547		3.26998	4.35152	-0.016682	3.64536		-0.278476	0.0510886	1.25676	0.336375		-0.54473	-0.210273	2.00026	0.386811			1.27171	1.05882	0.0016532	0.429982		3.51043	1.48224	0.485919	1.61328		1.34343	2.31475	0.321377	1.38513		1.73848	2.48121	0.0909645
vertex response	1.25348	0.637844	0.532643	0.532986		2.4174	3.04595	1.25667	2.27894		2.0357	2.04968	0.0937381	1.25228		3.16395	4.35012	-0.116092	3.51734		0.106682	0.32335	1.25914	0.683367		-0.524	-0.201546	2.00948	0.340851			1.39924	1.06142	0.215198	0.396204		3.57823	1.43288	0.469673	1.51638		1.4403	2.20203	0.353463	1.33282		1.75603	2.45681	0.0849319
vertex response	2.44065	0.534821	1.02792	0.870647		2.62933	2.64432	0.909996	1.79419		2.00177	2.20233	0.0961098	1.33456		3.11875	4.41459	-0.175567	3.44892		-0.217522	0.0892259	1.18025	0.346512		-0.483648	-0.18372	1.87858	0.274296			1.42785	1.03112	0.146445	0.372517		3.57693	1.4282	0.447609	1.54197		0.283346	1.51877	-0.00853811	0.742537		1.87521	2.51749	0.080372
vertex response	2.28487	0.429785	0.939388	0.793012		1.67103	1.16221	0.635576	0.953825		1.08023	1.8653	-0.0650314	1.13699		3.06386	4.47868	-0.174941	3.38154		-0.230117	0.057831	1.18439	0.342454		-0.387019	-0.187526	1.18043	0.439949			1.1185	0.961026	0.344965	0.483926		3.63103	1.32726	0.412247	1.35591		0.35378	1.52025	0.0877325	0.843938		2.00183	2.62719	0.0929092
vertex response	2.21441	0.259649	0.836851	0.733273		2.71206	1.55224	0.627203	1.0335		1.18849	1.92448	-0.0229126	1.19775		2.95229	4.47414	-0.14317	3.2254		-0.19054	0.0334507	1.11132	0.343371		-0.493906	-0.190036	1.97246	0.33803			1.22183	0.987899	0.284307	0.432221		3.63049	1.35535	0.409637	1.42826		0.426403	1.68859	0.0337292	0.837471		2.20573	2.79444	0.128942
vertex response	2.63938	0.143602	0.848581	0.870862		2.32922	1.4313	0.622817	1.00984		1.34471	1.9779	0.0243296	1.28138		2.86037	4.37612	-0.118972	3.02891		-0.120031	0.0106305	1.02345	0.351027		-0.433736	-0.159381	1.72781	0.256532			1.00804	0.83779	0.264611	0.445421		3.49323	1.16622	0.318605	1.07956		0.578481	1.74233	0.206574	1.03843		2.12623	2.73329	0.111251
vertex response	3.13157	0.177362	0.921937	1.0608		1.99623	1.29784	0.609448	0.974716		0.902204	1.96629	-0.0747494	1.23941		2.76813	4.2374	-0.100969	2.8224		-0.157932	0.026028	1.05509	0.343997		-0.405969	-0.140667	1.55714	0.181458			1.12662	0.847766	-0.0116562	0.341005		3.62635	1.22796	0.361928	1.20882		0.593188	1.90378	0.0865299	0.981132		1.71933	3.00045	0.817467
vertex response	3.64018	0.228986	0.964532	1.25473		3.08593	1.92163	0.605572	1.22304		1.0015	2.02041	-0.0484579	1.29121		2.64423	4.28105	-0.0750011	2.70065		0.203975	0.22411	0.874806	0.549192		-0.293555	-0.141397	0.871414	0.440485			1.05556	0.922505	-0.00459666	0.392457		3.66067	1.27656	0.374999	1.30436		0.902022	2.05258	0.41047	1.39518		2.31411	2.7141	0.0858316
vertex response	1.69918	0.692933	0.732455	0.663324		3.04016	1.74157	0.620533	1.13102		1.07977	2.04989	-0.0331471	1.33847		2.80523	4.07443	-0.108073	2.76195		0.121477	0.143599	0.909144	0.479519		-0.346644	-0.179182	1.01159	0.437972			1.29874	0.891695	0.0870073	0.336956		3.40027	1.07617	0.274077	0.935577		0.758156	2.03595	0.213011	1.18574		2.25346	2.70774	0.0753765
vertex response	1.84933	0.800048	0.776136	0.74724		2.93556	1.63871	0.632795	1.07086		0.748444	2.04009	-0.114806	1.32255		2.68029	4.12919	-0.0853761	2.6639		0.0366075	0.0779996	0.935491	0.420193		-0.355559	-0.108942	1.55253	0.304319			1.26217	0.860254	0.0479964	0.327114		3.5724	1.13379	0.312151	1.06856		0.699303	2.06862	0.109931	1.08549		2.26199	3.7281	0.962606
vertex response	1.86897	0.92616	0.776551	0.788266		2.89825	2.29439	0.660467	1.44429		0.829376	2.07646	-0.106262	1.35218		2.52796	4.15801	-0.0909283	2.54878		-0.0362309	0.0361246	0.959204	0.37975		-0.359323	-0.110024	1.43072	0.191123			1.20239	0.841241	0.0089998	0.326554		3.11305	1.0114	0.22243	0.76295		1.1466	2.28126	0.59214	1.69988		1.99982	3.43371	0.858362
vertex response	2.98776	0.274824	0.975474	1.02072		2.96646	2.16092	0.661088	1.3787		0.909734	2.06909	-0.10116	1.37453		2.71904	3.96653	-0.074634	2.66223		-0.0784771	0.018237	0.979213	0.361546		-0.341191	-0.0995773	1.31176	0.147815			1.1609	0.843904	0.160243	0.359782		3.31017	1.01165	0.244202	0.824446		1.0393	2.21993	0.479664	1.5775		1.82665	3.20852	0.794742
vertex response	3.36816	0.401611	1.02677	1.16129		2.36345	2.83664	1.09238	2.10848		0.653076	2.08567	-0.165095	1.37986		2.58463	4.06379	-0.0861418	2.59633		-0.174675	0.113194	1.22609	0.394485		-0.213028	-0.0522738	0.727917	0.464521			1.25669	0.880293	0.120377	0.344729		2.98585	1.06092	0.220779	0.763641		1.19818	2.2431	0.552221	1.70893		2.33313	2.70623	0.142134
vertex response	3.38964	0.713439	1.12488	1.14577		2.56411	2.70175	0.954903	1.88712		0.677006	2.10332	-0.193098	1.41198		2.73443	3.66364	-0.0521761	2.69184		-0.247979	0.0901788	1.28262	0.354461		-0.28924	-0.0569997	1.39863	0.357257			1.01947	0.762112	0.178126	0.369442		2.82144	1.17044	0.23044	0.811457		1.26653	2.24718	0.46307	1.58655		2.35558	2.61268	0.0715176
vertex response	2.76932	0.872983	1.04668	0.984524		2.74984	2.46821	0.742269	1.58531		0.750991	2.06325	-0.18074	1.39794		2.62771	3.84705	-0.0721012	2.65558		-0.295194	0.0691463	1.29785	0.323241		-0.286796	-0.0649497	1.28259	0.249332			0.808087	0.613695	0.153458	0.361746		2.40885	1.49536	0.287835	1.01953		1.27135	2.29984	0.38745	1.51498		4.00217	5.48204	1.42773
vertex response	2.30561	0.947909	0.903055	0.867886		1.68581	1.27227	0.697816	1.03603		0.610089	2.09959	-0.256725	1.44347		2.4305	3.9735	-0.111736	2.55938		-0.321522	0.0482514	1.29516	0.307556		-0.14275	0.0593229	0.679831	0.50687			1.01531	0.68894	-0.0162379	0.289258		2.49126	1.3814	0.258124	0.944138		1.36927	2.10959	0.483109	1.50884		3.68764	5.27525	1.37889
vertex response	3.60734	0.7857	1.15254	1.15651		2.69799	1.55096	0.615681	1.05016		0.603376	2.0204	-0.254588	1.41492		2.57661	3.53868	-0.028493	2.71828		-0.325732	0.0319523	1.29706	0.314702		-0.0845089	0.147664	0.697789	0.58157			1.16105	0.770292	0.0715068	0.313942		2.28522	1.57907	0.325131	1.10888		1.3444	2.18455	0.42393	1.47774		3.31564	4.93714	1.29417
vertex response	3.26892	0.865274	1.11667	1.0665		2.42949	1.49447	0.631777	1.04385		0.566956	1.94281	-0.226316	1.3776		2.39416	3.74029	-0.100761	2.65481		-0.306528	0.0134031	1.29881	0.333508		-0.231492	-0.000556878	1.27566	0.419541			1.0568	0.669364	0.035616	0.287794		2.10799	1.53649	0.289097	1.09633		1.41196	2.07122	0.454462	1.44197		4.33006	5.73739	1.49337
vertex response	2.82369	0.949176	1.02959	0.963888		1.97771	1.37637	0.661715	1.03847		0.512283	1.96525	-0.311446	1.43309		2.26268	3.88747	-0.148381	2.54195		-0.329942	-0.0157555	1.35803	0.342995		-0.140544	0.0839084	0.663171	0.480772			0.993672	0.625257	-0.000815992	0.273102		2.00348	1.72407	0.417558	1.30916		0.584369	2.1232	0.246806	2.1883		0.460996	2.04866	0.25673
vertex response	1.20507	0.936536	0.502596	0.639361		3.20376	1.8194	0.528664	1.15573		0.510547	1.92149	-0.256517	1.38492		2.31333	3.44311	-0.0460748	2.7795		-0.240554	0.010363	1.21774	0.348325		-0.0871685	0.177786	0.708915	0.568376			1.00516	0.6982	0.117222	0.328993		1.87456	1.62367	0.333528	1.22548		0.62471	2.17497	0.329628	2.25659		0.498295	2.21122	0.193211
vertex response	1.17164	0.812183	0.491594	0.5519		3.13348	1.73006	0.55832	1.12214		0.492404	1.97273	-0.349061	1.48428		2.22289	3.61205	-0.118501	2.71352		-0.290428	-0.0160732	1.3188	0.350745		-0.0503327	0.280048	0.765725	0.623313			0.960492	0.618954	0.0562635	0.295486		2.84452	1.5719	0.562913	1.74035		0.565457	2.03612	0.235844	2.0663		0.458673	2.00898	0.240585
vertex response	1.4477	1.19131	0.697767	0.876417		2.91859	1.61648	0.599213	1.07098		0.448466	1.86959	-0.281327	1.4635		2.14403	3.31058	-0.0474863	2.85939		-0.13167	-0.0230633	1.07313	0.360936		0.00351713	0.390643	0.851881	0.727314			0.850243	0.488297	0.0109833	0.254749		3.02554	1.59814	0.561138	1.75005		2.1713	5.01062	0.522969	3.92512		0.611883	2.56319	0.0620882
vertex response	1.40036	1.0531	0.642928	0.760748		3.0878	2.11932	0.536607	1.28643		3.7906	6.23154	1.12624	5.81995		1.70937	2.50969	0.325022	1.56603		-0.18589	-0.0105364	1.14282	0.353641		0.0632478	0.501625	0.965177	0.846019			0.840669	0.561364	0.077634	0.305327		3.18152	1.59947	0.543063	1.72832		2.09648	4.61632	0.458407	3.54693		0.532709	2.30107	0.127447
vertex response	1.40241	0.861142	0.638936	0.643076		3.16418	1.9784	0.533518	1.22565		3.88836	6.69187	1.39704	6.42453		1.51732	2.417	0.202955	1.39269		-0.245561	-0.0235072	1.26125	0.356627		0.132954	0.592144	1.09295	0.976002			0.806763	0.498031	0.0403808	0.275531		3.33925	1.59252	0.570671	1.71823		1.5123	3.47863	0.0732117	2.53101		0.422851	1.87679	0.214812
vertex response	1.63056	1.30377	0.881559	1.02762		2.47596	2.56067	0.838007	1.79261		3.80252	6.34644	1.28554	6.15976		2.92608	6.19233	1.78361	5.14965		0.184295	0.200327	0.809572	0.548887		0.190795	0.656848	1.15657	1.08077			0.675107	0.437106	0.0664028	0.282272		2.8846	1.57869	0.51866	1.74386		1.21745	2.99019	-0.108459	2.14675		0.594467	2.47769	0.0506688
vertex response	1.7509	1.18799	0.915615	0.927094		2.65789	2.47017	0.75673	1.65051		3.65136	5.79458	1.12998	5.68285		3.05675	5.99104	1.98959	4.96839		0.121598	0.120819	0.871362	0.485174		0.144716	0.593953	1.13327	0.990175			0.799564	0.439001	-0.00772092	0.23801		3.14529	1.59338	0.474325	1.6951		1.20604	2.77429	-0.121295	1.91947		0.520987	2.23759	0.0906149
vertex response	1.75892	0.954738	0.860844	0.800175		2.92972	2.28014	0.617637	1.42379		3.80541	6.63277	1.48554	6.46877		3.12554	5.70078	2.16758	4.77367		0.0486124	0.0543347	0.924514	0.430286		0.208115	0.635588	1.21019	1.0885			0.728506	0.389683	0.00711725	0.236461		3.31974	1.55597	0.498248	1.64262		0.696784	2.14018	0.0601073	2.03677		0.591746	2.36742	0.0096091
vertex response	1.67295	0.683681	0.770881	0.66032		2.2905	2.68616	0.957489	2.0195		3.66989	6.47915	1.55693	6.38226		3.13433	5.47025	2.24569	4.61894		-0.0243442	0.0105443	0.971688	0.390804		0.325716	0.699877	1.34974	1.24795			0.706595	0.358115	-0.00586227	0.225008		3.46211	1.53248	0.522209	1.63319		2.30101	5.52351	0.654489	4.47623		0.56968	2.01022	0.0303398
vertex response	1.58964	0.433613	0.699476	0.552179		1.68168	1.35622	0.785598	1.15593		3.53471	6.29122	1.59129	6.17915		2.81474	6.25556	1.38432	5.19357		-0.0813148	-0.004553	1.00465	0.366553		0.436959	0.752695	1.4493	1.3694			0.751177	0.456185	0.036342	0.268574		3.34549	1.45836	0.408074	1.46507		2.11776	5.14682	0.5178	4.07415		0.54918	2.09304	0.0173595
vertex response	1.61303	0.336378	0.699591	0.53382		2.82343	1.53748	0.597904	1.12262		3.36157	5.9625	1.56016	5.80022		2.75202	5.99307	1.46916	4.91125		-0.376346	-0.0118994	1.26819	0.233114		0.565063	0.825433	1.52976	1.48573			0.686081	0.380783	0.0187494	0.241344		3.48448	1.48755	0.489072	1.56291		1.71237	4.40379	0.23873	3.36801		0.773864	2.56787	-0.191015
vertex response	1.20481	0.579904	0.508087	0.470055		2.59487	1.52776	0.622304	1.0867		3.32456	5.81933	1.51554	5.4988		2.7398	5.66035	1.58895	4.60565		-0.413178	-0.0262969	1.3199	0.242812		0.679621	0.908516	1.56938	1.57699			0.693881	0.416563	0.0373566	0.261561		3.3584	1.34144	0.344483	1.27788		1.55649	3.89813	0.118091	2.92103		0.703112	2.51622	-0.221219
vertex response	1.5747	0.630918	0.682189	0.59593		2.16119	1.47418	0.669806	1.09375		3.18428	5.6012	1.47562	5.38706		2.76059	5.3175	1.74719	4.35887		-0.430208	-0.0377172	1.37526	0.270091		0.276389	0.63819	1.33938	1.16939			0.548404	0.28935	0.0218028	0.222809		3.52564	1.38718	0.426441	1.40846		1.33674	3.71221	0.0142902	2.77341		0.547595	2.38513	-0.261057
vertex response	1.83847	0.282157	0.758601	0.603508		1.91257	1.4341	0.708108	1.10809		3.11309	5.39721	1.38202	5.02322		2.87214	5.04506	1.97619	4.23896		-0.374218	-0.00604129	1.34331	0.299391		0.375883	0.684598	1.4451	1.28381								3.33586	1.21988	0.293315	1.09358		1.20087	3.19352	-0.0868482	2.33861		0.362198	2.19329	-0.293923
vertex response	1.9296	0.257942	0.763033	0.632456		3.2494	1.75083	0.530952	1.16429		2.85085	4.85468	1.17232	4.35588		2.8102	4.7091	1.95024	4.02457		-0.383199	-0.0304591	1.38532	0.316046		0.509967	0.754064	1.53503	1.40138								3.53168	1.27383	0.368418	1.23854		1.00348	2.56067	-0.210884	1.81266		0.225041	2.02808	-0.319563
vertex response	2.38547	0.216753	0.844833	0.793084		3.03938	1.62357	0.569456	1.11039		2.56256	4.29651	0.957696	3.70587		3.04901	6.48542	1.28096	5.28506		-0.339687	-0.0417848	1.39336	0.348363		0.686301	0.876408	1.58879	1.5293								3.29537	1.1237	0.264644	0.955275		0.494363	1.8814	0.0252881	1.73202		0.651136	1.96866	0.0636588
vertex response	2.24613	0.372897	0.863678	0.769524		2.87614	1.56878	0.587212	1.0835		2.25016	3.72028	0.737442	3.05472		2.79151	6.06281	1.28055	4.87432		-0.172965	-0.0566683	1.16476	0.362116		-0.469679	-0.185006	1.60415	0.301576								3.05523	1.01588	0.214412	0.756406		0.504681	1.97444	-0.00639453	1.76999		0.876697	2.56951	-0.216634
vertex response	2.09799	0.609268	0.860553	0.758089		3.26521	2.00088	0.51001	1.24389		1.94535	3.17823	0.533452	2.4479		2.6191	5.58932	1.31895	4.45498		-0.23127	-0.0529651	1.26593	0.361475		-0.487461	-0.190998	1.68465	0.292034								3.08217	1.06306	0.213741	0.810445		0.550987	2.03896	-0.00451458	1.84387		0.738112	2.51076	-0.280521
vertex response	2.5462	0.773584	1.00759	0.928755		3.31569	1.86264	0.491302	1.17749		1.62081	2.6259	0.325383	1.82141		2.52811	5.14847	1.40912	4.11843		-0.285428	-0.0487494	1.34856	0.359461		-0.503404	-0.202475	1.7677	0.270863								2.93696	1.05639	0.20725	0.759803		0.522014	2.05895	-0.0220914	1.86715		0.541976	2.37659	-0.329927
vertex response	2.69109	0.253353	0.925567	0.911553		2.45654	2.30527	0.572896	1.64843		1.5148	2.44168	0.243771	1.61185		2.52841	4.75587	1.5453	3.87838		0.132603	0.160945	0.724768	0.529573		-0.408408	-0.161316	1.36822	0.407308								2.71333	1.12671	0.171643	0.760858		0.465273	2.00786	-0.0356014	1.83943		0.349055	2.18737	-0.35911
vertex response	2.72626	0.413646	0.9716	0.946243		2.6549	2.3437	0.655347	1.60249		1.47458	2.47261	0.23192	1.61102		2.58265	4.47771	1.68019	3.7635		0.0931389	0.0843088	0.810822	0.470613		-0.465421	-0.177062	1.59581	0.352971								2.64935	1.1874	0.204248	0.81362		2.23691	5.50951	0.640043	4.51656		0.186329	1.9478	-0.357599
vertex response	2.88741	0.627247	1.05392	1.01215		3.00249	2.20059	0.57109	1.39666		1.50736	2.66305	0.279234	1.75755		2.89546	6.23343	1.15294	4.9052		0.0379269	0.021154	0.893602	0.423429		-0.509722	-0.190033	1.80644	0.332543								2.39772	1.23506	0.161675	0.808615		1.96334	5.24262	0.493719	4.27716		0.117251	1.79031	-0.353649
vertex response	2.95034	0.785222	1.10566	1.04373		3.14343	2.10896	0.514162	1.28491		1.54409	2.81139	0.322038	1.87724		2.61208	5.66348	1.13816	4.41491		-0.0251797	-0.0221862	0.96975	0.389875		-0.514431	-0.203823	1.86506	0.283383								2.25722	1.36564	0.215212	0.934723		1.84225	5.01519	0.386755	3.9811		1.06004	2.33804	-0.057998
vertex response	1.26962	1.21399	0.563117	0.923916		2.21242	2.50748	0.761367	1.93395		1.36565	2.18053	0.164647	1.3012		2.42379	5.15229	1.1765	4.02396		-0.0979521	-0.0415077	1.05278	0.371869		-0.499068	-0.207644	1.84177	0.241783								2.10841	1.35675	0.174465	0.914311		1.4875	4.33894	0.15603	3.31741		1.19497	2.52025	-0.136267
vertex response	1.24862	1.1319	0.53036	0.808607		2.37832	2.43042	0.702886	1.74728		1.3928	2.16578	0.156856	1.30481		2.35038	4.69454	1.26536	3.73136		-0.0122655	0.00368706	1.26896	0.0470688		-0.47018	-0.197032	1.7386	0.197729								1.95893	1.49385	0.250368	1.07843		1.3117	3.86957	0.0275057	2.90444		1.15461	2.61788	-0.192624
vertex response	1.17435	0.584542	0.504093	0.459404		1.68075	1.44016	0.852069	1.27077		1.38656	2.19958	0.146829	1.33182		2.37295	4.34515	1.38899	3.5709		-0.00641516	-0.0366849	1.23493	-0.00911165		-0.462761	-0.198815	1.65159	0.152243								1.89203	1.44589	0.211453	1.04443		1.13242	3.66652	-0.0347077	2.73014		1.02164	2.6465	-0.257177
vertex response	1.08457	0.499649	0.438623	0.405122		2.77603	1.50601	0.622355	1.17993		1.41211	2.37746	0.180861	1.4802		2.46757	4.09856	1.53877	3.51232		-0.0334197	-0.067191	1.1875	-0.0369319		-0.292286	-0.115246	1.00476	0.463056								1.77614	1.4717	0.251472	1.1372		1.01409	3.17456	-0.12355	2.33635		0.790508	2.55439	-0.326887
vertex response	1.00429	0.493011	0.390332	0.378614		2.53207	1.48892	0.649862	1.17314		1.5305	2.78002	0.303653	1.8265		2.63425	5.7895	0.999548	4.39961		-0.536845	-0.106093	1.35072	0.171659		-0.342937	-0.141881	1.13118	0.445284								2.95431	1.59148	0.511665	1.74732		0.898099	2.61186	-0.212325	1.8905		0.562858	2.40774	-0.382168
vertex response	1.11721	0.537303	0.459247	0.422189		2.18651	1.48066	0.692429	1.16675		1.54842	2.90193	0.324205	1.91224		2.37903	5.23889	1.01034	3.98797		-0.479505	-0.066971	1.36321	0.218275		-0.448714	-0.178393	1.68068	0.185297								3.00332	1.59747	0.504369	1.7404		0.810331	2.2155	-0.270225	1.56435		0.330903	2.1395	-0.39872
vertex response	1.33967	1.2646	0.662919	1.04457		1.86248	1.46112	0.761914	1.20276		1.27902	1.90442	0.0618993	0.98195		2.26096	4.76776	1.07436	3.69616		-0.476415	-0.0734066	1.40511	0.260827		-0.443904	-0.174896	1.60403	0.155073								2.929	1.60496	0.433688	1.71159		0.778316	2.57081	-0.215465	1.86639		0.204868	1.86174	-0.383244
vertex response	1.35389	0.493919	0.60936	0.482298		3.58005	1.78063	0.630522	1.34671		1.33222	1.88667	0.0667747	0.994297		2.25309	4.39296	1.17597	3.52414		-0.40963	-0.0703335	1.44179	0.327881		-0.442877	-0.160681	1.54836	0.12621								3.00456	1.5971	0.398776	1.64649		0.702454	2.18603	-0.265577	1.55759		0.249859	1.75563	-0.384208
vertex response	1.43547	0.426684	0.626777	0.49521		3.40617	1.72744	0.606865	1.28896		1.36308	1.92484	0.0711881	1.0504		2.31802	4.09328	1.29843	3.42813		-0.337845	-0.0795846	1.43075	0.362011		-0.445223	-0.141606	1.56955	0.123657								3.07221	1.54279	0.355748	1.5177		0.423652	2.06986	0.0379776	1.87521		1.17874	2.29837	0.0465631
vertex response	1.41464	0.459945	0.601311	0.489372		3.02939	1.57321	0.610403	1.21342		1.38016	2.05905	0.0908401	1.178		2.41502	3.89998	1.41261	3.40469		-0.165802	-0.097874	1.1604	0.365925		-0.449912	-0.126448	1.63644	0.132162								3.10976	1.4386	0.296791	1.32698		0.429344	1.95202	0.0246773	1.77754		1.39557	2.55252	-0.0489356
vertex response	1.44745	0.555506	0.622951	0.524105		3.58533	1.96906	0.608193	1.41282		1.41609	2.31567	0.144118	1.40176		2.32805	5.31856	0.867433	3.91791		-0.230257	-0.0902222	1.28631	0.366085		-0.268224	-0.0984167	0.926474	0.472623								3.11389	1.30813	0.245145	1.11542		0.434958	2.03929	-0.033466	1.75017		1.50095	2.74618	-0.112613
vertex response	1.73283	0.612085	0.753375	0.628936		3.55022	1.89312	0.602038	1.35801		1.48426	2.65955	0.229071	1.6947		2.20617	4.90203	0.934563	3.69667		-0.274434	-0.0775325	1.35975	0.365425		-0.326481	-0.148864	1.01414	0.45371								3.04969	1.1775	0.203056	0.912147		0.471859	2.02679	-0.0368374	1.7674		1.44334	2.85036	-0.168081
vertex response	1.66029	0.317679	0.70951	0.5457		3.40117	1.82512	0.521719	1.21446		1.49105	2.71304	0.225692	1.73164		2.19627	4.55609	1.0286	3.56077		0.0377857	0.0328959	0.737305	0.443898		-0.404064	-0.139588	1.49864	0.151381								2.74716	1.14543	0.132943	0.744871		0.403023	2.09368	-0.0680517	1.72899		1.16206	2.80038	-0.256692
vertex response	1.81443	0.34593	0.742596	0.608256		2.53661	2.21969	0.485024	1.59067		1.26523	1.76567	0.0107964	0.826674		2.26613	4.26515	1.14168	3.48966		0.00382898	-0.0218823	0.848668	0.406459		-0.380823	-0.117401	1.40906	0.135785								2.6118	1.16565	0.0809503	0.672597		0.432578	2.05767	-0.0616163	1.7466		0.811406	2.59481	-0.348388
vertex response	1.79785	0.48296	0.758611	0.62108		2.78548	2.19362	0.519886	1.53444		1.45257	1.78126	0.0284147	0.924269		2.36248	4.01712	1.2579	3.44191		-0.0428136	-0.0601277	0.952305	0.380641		-0.393034	-0.110109	1.45469	0.128907								2.49456	1.17132	0.124195	0.725321		0.400019	1.99732	-0.0816703	1.70686		0.292789	1.69249	-0.384681
vertex response	1.77645	0.579555	0.768799	0.632863		3.28995	2.08895	0.579948	1.45088		1.44409	1.97429	0.0595343	1.10209		2.45772	3.84765	1.37445	3.41929		-0.0894712	-0.0716576	1.03704	0.372225		-0.415422	-0.113924	1.58605	0.140007								2.5143	1.16197	0.0873781	0.670479		0.760091	2.11658	-0.125177	2.01678		0.282753	1.57051	-0.375761
vertex response						3.27882	2.03908	0.521686	1.29694		1.44804	2.22477	0.0988808	1.31431		2.20253	5.22361	0.78502	3.75979		-0.0452723	0.0153668	1.2352	0.0831734		-0.398831	-0.138886	1.57242	0.14726								2.26723	1.24589	0.116046	0.768919		0.842605	2.19067	-0.100678	2.10745		1.61721	2.61733	0.0667658
vertex response						1.98451	2.33179	0.5324	2.01397		1.47549	2.46151	0.134997	1.51027		2.16143	5.04136	0.829702	3.69115		0.0127661	0.0305708	1.32548	0.0814737		-0.395115	-0.164304	1.57601	0.146103								2.39553	1.18451	0.0939092	0.691055		1.88884	5.14585	0.484589	4.26275		1.84333	2.88729	0.00687708
vertex response						2.33141	2.29455	0.541787	1.79619		1.52203	2.43606	0.106892	1.48334		2.16892	4.80316	0.912521	3.63924		0.0514557	0.0183355	1.3417	0.0568834		-0.197203	-0.0309627	0.781493	0.503053								2.05111	1.33714	0.138983	0.88296		1.65969	4.86734	0.37716	4.02764		1.93723	3.09775	-0.0278284
vertex response						1.90987	1.43066	0.799198	1.3654		1.58659	1.72576	0.0155554	0.900127		2.28666	4.58557	1.02895	3.65128		0.0772661	-0.000809066	1.33884	0.0379682		-0.336549	-0.0954722	1.28019	0.135669								1.91533	1.38422	0.173529	0.987314		1.52628	4.70005	0.2662	3.74746		1.86973	3.22212	-0.0557941
vertex response						1.82859	1.45553	0.842768	1.38886		1.54129	1.932	0.0437238	1.07848		2.40205	4.32358	1.14238	3.61519		0.032743	-0.0100966	1.29239	0.0207397		-0.335594	-0.0915899	1.27528	0.131029								1.80858	1.40166	0.251722	1.11282		1.31087	4.26648	0.114097	3.26583		0.30298	1.49043	-0.351001
vertex response						2.89026	1.51739	0.736736	1.39976		1.51968	2.13641	0.0649477	1.24437		2.47443	4.04822	1.25249	3.53196		0.024352	-0.0492758	1.25665	-0.00884141		-0.33691	-0.0920253	1.28707	0.128307								1.79577	1.36585	0.289865	1.14822		1.11373	3.79432	-0.010688	2.83203		0.338745	1.42944	-0.308389
vertex response						2.71975	1.49821	0.699575	1.31351		1.55553	2.27473	0.0751724	1.35398		2.18942	4.97566	0.869271	3.7174		-0.0229273	-0.113834	1.19385	-0.0506263		-0.339683	-0.116482	1.31627	0.134342								2.68207	1.64553	0.322481	1.67043		1.11184	4.05874	0.0604203	3.09563		2.13888	3.01087	0.13982
vertex response						2.11772	1.44641	0.754972	1.31625		1.67368	1.9293	0.0469198	1.1011		2.32388	4.95379	0.938754	3.81787		-0.0727415	-0.162355	1.166	-0.0720185		-0.348957	-0.17602	1.35543	0.141117								2.75461	1.63453	0.288585	1.57669		0.895622	3.49491	-0.0612584	2.57829		2.36081	3.29804	0.120074
vertex response						1.8937	1.46841	0.778328	1.26776		1.62465	2.10002	0.0548525	1.22449		2.58985	4.90481	1.043	3.98332		-0.0706495	-0.114572	1.13136	-0.0660375		-0.319906	-0.235017	1.18823	0.138081								2.7905	1.58187	0.223577	1.39583		0.864175	3.13829	-0.131012	2.29575		2.46551	3.54259	0.127508
vertex response						1.79638	1.48104	0.803126	1.2686		0.944137	1.77407	-0.141389	1.07815		2.61054	4.45378	1.14517	3.7944		-0.113573	-0.164305	1.11168	-0.0834049		-0.132749	0.0535243	0.705388	0.544108								2.6933	1.57642	0.138341	1.23048		0.788488	2.76803	-0.188235	2.01531		2.32708	3.56171	0.0881764
vertex response						3.64103	1.79607	0.742418	1.49194		1.01134	1.80548	-0.101901	1.09517		2.8731	5.31059	1.02964	4.32383		-0.585979	-0.146318	1.30065	0.109228		-0.081549	0.136666	0.694016	0.59427								2.8828	1.44045	0.186725	1.17396		0.561792	2.37111	0.175898	2.3012		0.279867	1.31588	-0.311589
vertex response						3.15956	1.60318	0.735512	1.42286		0.788103	1.84893	-0.129067	1.16826		2.97529	5.09667	1.01529	4.25438		-0.555097	-0.110775	1.37207	0.213643		-0.0479896	0.208831	0.718807	0.637606								2.71768	1.49087	0.0966563	1.05031		0.681861	3.02533	-0.134129	2.1802		0.32278	1.27049	-0.253336
vertex response						2.96495	1.52718	0.66023	1.28575		0.828819	1.89857	-0.10099	1.19729		3.02178	4.83379	0.874345	4.09098		-0.492407	-0.100984	1.44269	0.302786		0.0144266	0.343544	0.799315	0.747251								2.8552	1.30811	0.137646	0.937822		0.672277	2.83429	-0.162461	2.03962		2.64286	3.40187	0.249543
vertex response						3.77948	2.02053	0.719582	1.57643		0.610503	1.91079	-0.145254	1.26922		2.99092	4.69544	0.777002	3.97235		-0.408054	-0.102284	1.47879	0.353611		0.0676954	0.410038	0.822189	0.842055								2.68831	1.40696	0.05028	0.852321		0.603851	2.33292	-0.223787	1.67597		2.83036	3.67999	0.265612
vertex response						3.87859	1.93497	0.790529	1.60386		0.675454	1.97487	-0.126479	1.29021		3.32664	5.54537	0.951395	4.6179		-0.32705	-0.132285	1.41884	0.381385		0.0855752	0.498399	0.939172	0.886269								2.83597	1.19738	0.132719	0.813158		0.489788	2.13276	0.140135	2.09596		2.91278	3.87871	0.294443
vertex response						2.69702	2.1934	0.48568	1.6119		0.524557	1.96971	-0.168041	1.3455		3.32036	5.31955	0.849808	4.46699		-0.351382	-0.110925	1.4656	0.37306		0.0973167	0.474091	0.89344	0.906048								2.68053	1.23922	0.0695619	0.727074		0.444647	2.19699	0.0522578	1.98351		0.678842	1.50702	0.0489865
vertex response						3.17461	2.16751	0.568231	1.63351		0.543814	2.03559	-0.190672	1.39514		3.20231	4.90035	0.635606	4.1275		-0.0808438	-0.0639729	0.6358	0.414586		0.145109	0.600991	1.05891	1.00119								2.52505	1.1888	0.0498802	0.630613		0.451576	1.98731	-0.232509	1.42778		0.877961	1.72238	0.100808
vertex response						3.63679	2.12002	0.692323	1.65505		0.557662	2.10138	-0.22564	1.43775		3.1649	4.71696	0.290112	3.89251		-0.163822	-0.149777	1.05588	0.374546		0.153295	0.575969	1.01268	1.01375								2.18172	1.26417	0.0947055	0.765965		0.421818	2.20069	0.00569718	1.89937		1.23968	2.13449	0.148128
vertex response						1.92903	2.22696	0.452439	2.00545		0.47457	2.0772	-0.267001	1.49242		3.01146	4.75749	0.2041	3.79325		-0.204857	-0.144434	1.18917	0.371425		0.178704	0.651155	1.12646	1.06366								2.35659	1.20038	0.0654138	0.662215		0.40472	2.20337	-0.0468605	1.80883		1.69979	2.42965	0.106276
vertex response						2.25882	2.22376	0.465511	1.8915		0.521477	2.1116	-0.302417	1.51998		3.25505	4.57589	0.106715	3.80171		-0.250551	-0.127463	1.30956	0.371734		0.225956	0.667469	1.16142	1.13437								2.07879	1.30243	0.109992	0.837274		0.378122	2.24768	-0.0949474	1.74823		1.76268	2.51251	0.134686
vertex response						2.76653	2.20464	0.516093	1.75556		0.54926	2.09786	-0.320833	1.49875		3.0953	4.70508	0.0715868	3.74407		-0.294747	-0.104588	1.39712	0.373933		0.27768	0.691802	1.20034	1.20908								2.22457	1.23661	0.069344	0.716156		0.349337	2.15093	-0.132999	1.63886		1.85447	2.98219	0.828302
vertex response						3.14025	2.19674	0.565153	1.72696		0.503875	2.11926	-0.376722	1.59646		3.03613	4.84589	-0.057885	3.65749		-0.0376721	-0.0318802	0.669507	0.418464		0.281387	0.69821	1.26723	1.20349								2.02667	1.3123	0.141303	0.90476		0.324294	1.97787	-0.160604	1.50432		1.79339	2.60244	0.209867
vertex response						2.03073	1.47476	0.920421	1.62455		0.521319	2.05667	-0.370659	1.54645		3.08049	4.72663	-0.125772	3.55676		-0.0490591	-0.0720448	0.804453	0.391818		0.339275	0.71892	1.29765	1.27223								2.14677	1.26494	0.0877694	0.784891		0.397345	2.12409	-0.0648841	1.74128		1.91068	2.66808	0.147124
vertex response						1.90484	1.45749	0.882528	1.51294		0.49406	1.98709	-0.393219	1.58803		2.94593	5.07768	-0.0446442	3.68931		-0.082245	-0.0974378	0.933755	0.378181		0.460584	0.770662	1.40691	1.39342								1.94775	1.31908	0.215123	1.01458		0.386533	2.1372	-0.0798929	1.72663		1.77005	2.97223	0.833589
vertex response						2.85126	1.56398	0.845917	1.56507		0.447865	1.88932	-0.385317	1.64022		2.91518	4.83622	-0.0814044	3.47336		-0.123167	-0.110643	1.05457	0.368157		0.568525	0.831602	1.46307	1.48298								1.67893	1.31764	0.441715	1.26214		0.366905	2.08347	-0.102643	1.67065		1.82047	3.06904	0.711547
vertex response						2.28047	1.47849	0.847156	1.51941		0.445519	1.88501	-0.423277	1.75938		2.66897	4.56278	-0.0708546	3.02225		0.150683	0.0523705	1.48079	0.107119		0.704436	0.941776	1.51572	1.59284								1.83756	1.3179	0.321027	1.13762		0.332643	1.96211	-0.128974	1.57516		1.89799	3.08278	0.589709
vertex response						2.05446	1.42832	0.798953	1.40636		3.74681	6.36047	1.40083	6.32815		2.44692	4.45712	-0.0527342	2.76365		0.154439	0.0412582	1.46272	0.0965568		-0.466815	-0.200507	1.59025	0.2652								1.63773	1.23952	0.522391	1.25154		0.881867	2.26561	-0.0596896	2.28622		1.96341	2.99875	0.442005
vertex response						3.63531	1.80416	0.943166	1.7584		3.50196	5.99737	1.4452	6.20964		2.7199	4.42978	-0.0827338	2.90877		0.151252	0.0173314	1.42838	0.0767636		-0.484194	-0.214754	1.6628	0.238792								1.78356	1.27022	0.398561	1.17322		1.00122	2.32117	-0.0825892	2.40076		1.99359	2.80706	0.24379
vertex response						3.26472	1.6837	0.926337	1.71066		3.39626	6.00209	1.53311	6.16341		2.49272	4.34048	-0.072999	2.66591		-0.0683108	0.007658	1.19961	0.092479		-0.497121	-0.228661	1.7235	0.219941								2.5034	1.70527	0.242264	1.63573		0.891341	2.29039	-0.113508	2.22076		2.01464	2.72859	0.134849
vertex response						4.13686	2.09452	0.963898	1.88425		3.27957	5.85667	1.54301	5.94352		2.14072	4.11492	-0.101044	2.28547		0.00190476	0.0397544	1.35367	0.105709		-0.409292	-0.176269	1.3844	0.353199								2.32549	1.78211	0.192475	1.64129		1.06444	2.4636	-0.129143	2.44571		1.81814	3.15286	0.749791
vertex response						3.99571	1.95951	0.972697	1.83918		3.19889	5.71881	1.52559	5.74496		1.9541	3.9897	-0.128233	2.09133		0.0965568	0.0469015	1.44382	0.102346		-0.445095	-0.190071	1.50987	0.302174								2.48644	1.74366	0.187461	1.53915		1.12502	2.47177	-0.147332	2.56255		1.93185	3.22378	0.645737
vertex response						1.91342	2.02701	0.5171	2.00582		3.09944	5.52812	1.46471	5.47276		2.56463	4.26858	-0.0763192	2.62409		0.119322	0.0227623	1.40264	0.0699491		-0.49975	-0.237591	1.73947	0.19777								2.54518	1.72306	0.128997	1.36348		0.940914	2.32589	-0.119232	2.23086		2.01845	3.15082	0.495804
vertex response						3.71269	2.32863	0.828821	2.04798		2.93551	5.2037	1.34281	4.99163		2.38383	4.18491	-0.101739	2.46295		0.097297	-0.0246265	1.35133	0.0364032		-0.492285	-0.239267	1.69847	0.165186								2.5847	1.67384	0.074779	1.17209		1.10454	2.51852	-0.139385	2.45094		2.11013	3.00674	0.329089
vertex response						3.71366	2.24956	0.785916	1.90191		2.77632	4.8494	1.1963	4.46761		2.05315	4.05791	-0.143067	2.18632		0.0457425	-0.0875112	1.29114	-1.71404e-05		-0.48607	-0.236073	1.64074	0.13457								2.6261	1.58943	0.0310352	0.970698		1.17822	2.59341	-0.145177	2.55084		2.22604	2.86984	0.184601
vertex response						4.04139	2.18928	0.902101	1.90074		2.52378	4.36859	1.00142	3.85373		2.39442	4.11024	-0.11465	2.47967		-0.0138673	-0.137878	1.24584	-0.0272848		-0.4856	-0.227311	1.60599	0.117603								2.63772	1.50483	-0.00250531	0.810735		0.947726	2.31845	-0.102199	2.23324		2.87796	4.48432	1.16797
vertex response						2.09189	2.15596	0.445602	1.959		2.22829	3.82613	0.78743	3.20258		2.15061	4.07657	-0.155335	2.30987		0.0417493	-0.0786468	1.26279	-0.0163535		-0.304529	-0.130173	1.058	0.436322								2.63063	1.3687	0.00143128	0.699884		1.03073	2.40867	-0.105929	2.34978		2.71501	4.2937	1.10056
vertex response						2.55845	2.17607	0.545126	1.94503		1.94077	3.30821	0.587741	2.59729		2.21296	4.00496	-0.15855	2.43176		-0.00680327	-0.129111	1.22101	-0.0441862		-0.357939	-0.156317	1.21256	0.401034								2.56522	1.25347	0.00430223	0.602891		1.12845	2.48527	-0.109985	2.51389		2.39424	3.91367	0.966127
vertex response						3.27447	2.25523	0.671355	1.91227		1.71149	2.89543	0.429978	2.11976		1.9698	3.96312	-0.207716	2.27858		-0.0960728	-0.187206	1.18995	-0.063577		-0.49156	-0.212668	1.60673	0.110883								2.45834	1.19475	0.0101271	0.564421		1.63459	4.77632	0.402227	4.02727		2.08791	3.49454	0.791611
vertex response						3.33913	2.20915	0.623745	1.75885		2.65572	4.76875	1.16671	4.46926		2.1924	3.74619	-0.155485	2.60978		-0.585319	-0.190972	1.23171	0.0442434		-0.501266	-0.192217	1.65396	0.111505								2.35527	1.1865	0.027966	0.599189		1.15147	3.9718	0.244547	3.40756		2.10573	3.33213	0.62522
vertex response						1.93849	1.5653	1.06154	1.84612		2.42609	4.36764	0.996983	3.93548		2.0169	3.82644	-0.206217	2.46275		-0.600543	-0.163806	1.25056	0.0891183		-0.504671	-0.164533	1.73997	0.124272								2.15667	1.25889	0.0958972	0.794471		1.31685	4.36547	0.23278	3.56692		2.15524	3.12263	0.442892
vertex response						2.66126	1.66775	1.06219	1.90168		2.13077	3.85007	0.784847	3.26583		1.83339	3.86248	-0.249506	2.29613		-0.594236	-0.129542	1.29312	0.1785		-0.491199	-0.134916	1.81548	0.142022								2.25736	1.21649	0.0640686	0.695727		1.20881	4.27021	0.131034	3.34099		2.2579	2.91393	0.252821
vertex response						2.20109	1.55024	0.998834	1.775		1.89226	3.38836	0.606714	2.69601		2.14084	3.45441	-0.101004	2.79324		-0.5813	-0.110465	1.33297	0.292516		-0.513381	-0.139659	1.94158	0.151149								2.18956	1.24875	0.125596	0.810281		0.920674	3.73153	0.116294	3.09073		2.33321	2.79497	0.137279
vertex response						3.55149	1.87534	1.13053	2.03019		1.65441	2.94011	0.43425	2.15846		2.00381	3.55904	-0.177015	2.67687		-0.570912	-0.111981	1.35953	0.269924		-0.253977	-0.0934227	0.939341	0.464919								2.31728	1.19641	0.0683986	0.668253		0.887412	3.66885	0.0773136	2.95034		3.84006	5.48888	1.44176
vertex response						3.11221	1.71975	1.04054	1.87934		1.47813	2.53562	0.286588	1.69262		1.84502	3.64869	-0.244573	2.52691		-0.545194	-0.117359	1.36363	0.32196		-0.457166	-0.115522	1.75296	0.14772								2.08981	1.27909	0.227289	0.96371		0.950312	3.79002	0.0364863	2.91279		3.69141	5.30598	1.39422
vertex response						1.808	1.79378	0.559629	1.95879		1.80867	3.41556	0.592738	2.7365		1.96381	3.27099	-0.0839538	2.87225		-0.519485	-0.116143	1.43122	0.327124		-0.468647	-0.135631	1.81235	0.148922								1.85002	1.23924	0.430468	1.1293		0.889133	3.64068	-0.0313912	2.71147		3.13487	4.74782	1.24062
vertex response						4.31023	2.19521	1.21246	2.21909		1.59193	3.02977	0.437117	2.25685		1.82463	3.36255	-0.180596	2.7897		-0.477351	-0.133517	1.4092	0.362917		-0.43806	-0.166014	1.73334	0.14211								1.98938	1.27757	0.329594	1.0677		0.678847	2.73167	0.199683	2.5594		2.85511	4.43583	1.12753
vertex response						4.0082	2.04571	1.19228	2.1446		1.37965	2.55361	0.260836	1.68373		4.60332	8.86768	3.2252	7.5644		-0.451035	-0.122768	1.46673	0.355453		-0.190071	-0.0289897	0.820854	0.502463								1.67394	1.1482	0.5241	1.12462		0.626129	2.95511	0.0639034	2.4889		2.51199	4.00065	0.964609
vertex response						2.48304	2.08873	0.632656	2.05978		1.29687	2.18796	0.147077	1.27766		4.89336	9.0017	3.49764	7.65172		-0.385771	-0.149779	1.40995	0.388996		-0.407638	-0.202057	1.60062	0.131937								1.50435	1.02659	0.591402	1.07331		0.643087	3.13427	0.00480165	2.48293		2.30409	3.63568	0.802084
vertex response						3.98613	2.40632	0.988065	2.22049		1.22443	2.21506	0.118824	1.27851		3.60849	7.4206	2.45449	6.31088		-0.386955	-0.125937	1.4754	0.374743		-0.375898	-0.246456	1.42218	0.120303								1.59984	1.06839	0.544215	1.0484		0.677255	3.21897	-0.0392617	2.44569		2.21067	3.24665	0.630042
vertex response						4.21658	2.37711	1.08566	2.23481		1.23788	1.91388	0.0359327	0.967494		4.3151	8.03161	3.07477	6.82325		-0.149568	-0.039451	0.626517	0.486278		-0.103406	0.0844642	0.708179	0.569344								1.53403	1.01891	0.557474	1.01367		0.686209	3.13352	-0.0926199	2.29798		2.20597	2.92284	0.378459
vertex response						4.37717	2.31083	1.17655	2.24378		1.17368	2.02375	0.020665	1.06195		4.34854	7.64336	3.23415	6.54145		-0.123835	-0.0839257	0.657135	0.435184		-0.0818252	0.124529	0.693834	0.599294								2.26655	1.88027	0.143894	1.60077		0.56548	2.66551	-0.16955	1.90728		2.2731	2.76167	0.230104
vertex response						3.12974	2.27108	0.747238	2.11637		1.28722	1.75429	-0.0375401	0.816271		4.36046	7.31697	3.36119	6.354		-0.207094	-0.177599	1.04989	0.399029		-0.350869	-0.288542	1.2535	0.106402								2.35831	1.88369	0.114322	1.48683		0.551569	2.46504	-0.198926	1.75948		3.96952	5.55692	1.45732
vertex response						3.66725	2.3743	0.882946	2.18143		1.14922	1.86248	-0.073935	0.905837		4.35054	7.10887	3.41497	6.25166		-0.244248	-0.175552	1.19083	0.389539		-0.0517407	0.159926	0.658215	0.619894								2.44978	1.86612	0.06922	1.31479		0.549872	2.43205	0.139412	2.28192		4.0406	5.48733	1.43949
vertex response						2.7862	1.88096	1.29754	2.28841		0.83333	1.76512	-0.179289	1.0417		3.40618	6.79248	2.27978	5.71427		-0.290442	-0.154924	1.32014	0.387614		-0.0310238	0.211893	0.694564	0.660234								2.54961	1.79332	0.0218669	1.10568		0.512862	2.49492	0.0683127	2.19339		3.54495	5.06815	1.33821
vertex response						2.3161	1.74565	1.21171	2.13689		0.720795	1.80477	-0.169118	1.14437		3.61213	6.6608	2.5496	5.62062		-0.10897	-0.103581	0.693007	0.407202		-0.329356	-0.308456	1.10127	0.0919447								2.61941	1.67381	-0.0199849	0.882713		0.51336	2.72066	-0.00746103	2.1901		3.19746	4.78336	1.25071
vertex response						3.87402	2.15388	1.39293	2.4423		0.764838	1.82509	-0.147484	1.15375		3.58721	6.16325	2.65146	5.27464		-0.108703	-0.120304	0.784588	0.393235		0.0390704	0.339173	0.746968	0.777481								2.64777	1.61775	-0.0541418	0.744072		0.512017	2.79268	-0.064809	2.12722		0.463651	2.03078	0.139816
vertex response						3.25437	1.9427	1.2867	2.2723		0.530129	1.83826	-0.178087	1.2468		3.94346	6.44267	3.04676	5.64927		-0.130633	-0.137598	0.916969	0.3842		0.0840035	0.415251	0.810183	0.867708								2.62665	1.50152	-0.0355428	0.712261		0.50663	2.72338	-0.109317	2.00412		0.376185	1.6785	0.184751
vertex response						1.85965	1.70724	0.57397	1.92922		0.639078	1.85537	-0.155432	1.21657		3.16382	5.38924	2.29482	4.59447		0.144053	0.0477445	1.50473	0.115088		-0.294143	-0.301945	0.95781	0.0793563								2.62975	1.48482	-0.0627875	0.626218		0.474662	2.48519	-0.160432	1.79317		0.535427	2.24684	0.0563702
vertex response						4.51626	2.43893	1.4345	2.59033		0.442488	1.84227	-0.186139	1.29555		2.54209	3.88718	1.37176	3.49119		0.160809	0.0285676	1.47512	0.099506		0.131149	0.489618	0.907966	0.967674								2.5909	1.35868	-0.0374459	0.594576		0.453127	2.17371	-0.209236	1.56012		0.453669	1.92168	0.105359
vertex response						4.30608	2.3179	1.44324	2.54499		0.474092	1.86893	-0.178233	1.30587		2.61901	3.96609	1.37448	3.55877		0.130261	-0.000287275	1.43647	0.0823591		0.130669	0.457423	0.888128	0.966561								2.57879	1.33605	-0.0642405	0.517835		0.403532	1.888	-0.231402	1.36071		0.507616	2.02481	0.0546954
vertex response						2.43675	2.00424	0.690113	2.10081		0.440579	1.91851	-0.19064	1.36949		2.6355	4.02858	1.34023	3.56347		-0.0525394	0.0241399	1.34383	0.114905		0.191195	0.599822	1.04808	1.07934								2.52407	1.24262	-0.0356804	0.51587		0.444813	2.33566	0.0216217	2.01017		0.440454	1.63806	0.106402
vertex response						3.96622	2.47692	1.06296	2.38423		0.433775	1.97443	-0.210627	1.41912		2.59225	4.1125	1.24884	3.62186		0.0295044	0.0472766	1.48588	0.12979		0.176194	0.5164	0.978202	1.03303								2.51753	1.21111	-0.0613239	0.443587		0.442956	2.4143	-0.0110034	1.99519		0.538204	1.90731	0.052125
vertex response						4.20025	2.51678	1.22035	2.50831		0.401566	2.0067	-0.266631	1.50487		2.66058	4.16896	1.20781	3.65603		0.0938362	0.052759	1.53449	0.130958		0.223499	0.53178	1.0365	1.07561								2.4502	1.16578	-0.0231439	0.48467		0.429895	2.47622	-0.0624865	1.93295		0.517771	1.76244	0.0862195
vertex response						4.47118	2.50504	1.3579	2.56873		0.406064	2.05832	-0.335694	1.59885		2.64309	4.1839	1.09436	3.5941		0.0648943	-0.0464538	1.38309	0.0595386		0.236483	0.645095	1.12213	1.14931								2.47774	1.13627	-0.0535529	0.406089		0.409804	2.44232	-0.111584	1.82928		0.583671	2.44938	-0.405298
vertex response						2.99155	2.22548	0.803377	2.21855		0.442318	2.10021	-0.396443	1.67197		2.59454	4.22715	0.896769	3.52607		-0.00520564	-0.104097	1.31646	0.0269546		0.280835	0.645759	1.16237	1.18947								2.38815	1.15901	0.0235027	0.555641		0.387472	2.28596	-0.149048	1.68039		0.457815	2.3023	-0.416756
vertex response						3.58084	2.40305	0.969596	2.35083		0.483317	2.09414	-0.441939	1.71755		2.71969	4.44049	1.1386	3.83133		-0.0806995	-0.162908	1.25419	-0.0116483		0.313015	0.607209	1.14959	1.17941								2.28439	1.24924	0.172223	0.824341		0.366573	2.05506	-0.186978	1.50398		0.341571	2.07705	-0.411988
vertex response						3.9481	2.51241	1.14635	2.51089		0.509991	2.06088	-0.483482	1.79948		2.79795	4.50746	1.04072	3.85998		-0.121885	-0.00870129	1.22866	0.102357		0.388312	0.646447	1.20129	1.23964								2.39335	1.19711	0.100256	0.657188		1.16289	2.59511	-0.155517	2.53767		0.285881	1.91903	-0.402554
vertex response						3.09354	2.08323	1.46066	2.55571		0.516147	2.06989	-0.442986	1.69228		2.80204	4.47072	0.872101	3.77967		-0.321732	-0.195752	1.28095	0.0569482		0.371265	0.706721	1.27992	1.29352								2.26551	1.29405	0.270765	0.933043		1.16013	2.55726	-0.163276	2.59183		1.13872	2.84824	-0.264706
vertex response						2.64697	2.041	1.45753	2.56585		0.517575	2.00717	-0.469839	1.77678		2.67968	4.39408	0.699374	3.60519		-0.41643	-0.210264	1.26543	0.052198		0.440593	0.726851	1.31314	1.33958								2.40466	1.25929	0.191431	0.785109		1.17969	2.61814	-0.159624	2.5389		0.829803	2.63171	-0.343239
vertex response						4.14461	2.39635	1.59509	2.77261		0.498524	1.93528	-0.478756	1.85258		2.66059	4.47965	0.516015	3.57439		-0.489231	-0.182263	1.27895	0.115209		0.523387	0.767843	1.32283	1.38408								1.94155	1.24279	0.467627	1.08782		1.18447	2.60601	-0.157615	2.58191		0.601136	2.44978	-0.394972
vertex response						3.60633	2.29812	1.58397	2.75656		0.46919	1.88529	-0.495198	1.97066		2.91899	4.60537	0.703373	3.85867		-0.50653	-0.209677	1.24526	0.0432497		-0.442574	-0.211878	1.49339	0.258404								2.11705	1.29852	0.383847	1.05186		1.19007	2.59537	-0.147074	2.5831		0.472504	2.25347	-0.403559
vertex response						3.07763	2.23779	1.58778	2.78121		0.441724	1.88131	-0.444901	1.84978		2.91017	4.62568	0.524677	3.79688		-0.536672	-0.16995	1.25301	0.124887		-0.459427	-0.230026	1.54811	0.224331								1.7647	1.14805	0.517334	1.05427		0.894424	3.60227	0.141854	3.06462		0.390349	1.93441	-0.375365
vertex response						1.74537	1.60266	0.530513	1.84087		3.00647	5.43939	1.43828	5.62012		2.80107	4.67604	0.325006	3.67866		-0.55953	-0.193795	1.23606	0.0566993		-0.475913	-0.250459	1.59807	0.193923								1.61648	1.05066	0.539553	0.995968		0.841558	3.61009	0.0856793	2.96246		0.33272	1.67443	-0.374117
vertex response						4.55333	2.59523	1.56174	2.82524		2.82589	5.13817	1.31967	5.11916		2.70164	4.81253	0.205476	3.62892		-0.576623	-0.156475	1.22356	0.127635		-0.364117	-0.179085	1.24278	0.350909								1.50473	0.975828	0.55874	0.966689		0.756861	3.21813	0.129302	2.79334		1.51085	3.09747	-0.145887
vertex response						4.41409	2.56484	1.65213	2.90101		2.69232	4.89584	1.21764	4.70865		2.89493	4.82672	0.166592	3.73573		-0.587538	-0.12885	1.20966	0.180379		-0.404919	-0.207494	1.36412	0.290594								1.45568	0.922656	0.566831	0.938678		0.75484	3.37702	0.0694663	2.78017		1.16618	2.90429	-0.229477
vertex response						4.06664	2.51084	1.70303	2.9567		2.59695	4.83086	1.17475	4.71003		2.76133	4.97273	0.0755573	3.64999		-0.549201	-0.106308	1.15589	0.269091		-0.488975	-0.269489	1.61626	0.166773								2.18156	1.99694	0.116394	1.61081							0.833559	2.64566	-0.310492
vertex response						2.53612	2.00604	0.764388	2.14641		2.31737	4.40637	0.981438	4.09063		2.64995	5.12024	0.0407536	3.6127		-0.576836	-0.112091	1.22179	0.244571		-0.498913	-0.282755	1.6012	0.138279								2.24599	1.97047	0.10837	1.55866							0.606488	2.42894	-0.375316
vertex response						3.24583	2.30727	1.02041	2.41467		2.04107	3.89334	0.774649	3.36283		2.91266	5.10314	-0.0147885	3.72307		-0.549157	-0.111377	1.245	0.297557		-0.508165	-0.286255	1.57945	0.111612								2.1791	2.13394	0.0950009	1.59648							0.477235	1.89381	-0.317905
vertex response						3.83369	2.49576	1.23016	2.59588		1.88654	3.6001	0.659334	2.97305		2.74428	5.08387	-0.00318609	3.58808		-0.587952	-0.109215	1.30239	0.276303		-0.516524	-0.280392	1.57145	0.0950963								2.3098	2.05511	0.0756353	1.47075							0.405267	1.66876	-0.318641
vertex response						4.27565	2.59073	1.46482	2.78272		2.00032	4.09088	0.802534	3.69252		2.53895	4.78432	-0.0204644	3.19995		-0.460162	-0.129981	1.25443	0.388112		-0.268638	-0.120686	0.995023	0.425893								2.46879	2.00166	0.0306077	1.25316							0.427924	1.49509	-0.243887
vertex response						4.45067	2.65612	1.65564	2.96922		1.85698	3.81685	0.698896	3.30795		2.25298	4.39145	-0.0265364	2.69694		-0.487153	-0.128053	1.29714	0.364379		-0.314366	-0.158936	1.10665	0.383118								2.59209	1.89632	-0.00975589	1.04007							2.65893	3.81741	0.220749
vertex response						2.8394	2.15609	0.808474	2.22705		1.53108	3.21313	0.458145	2.50172		1.88587	3.97513	-0.0298749	2.23755		-0.425761	-0.146784	1.26831	0.409523		-0.531523	-0.272267	1.59342	0.0878809								2.66025	1.76467	-0.0440926	0.84761							2.14865	3.55002	0.0754538
vertex response						3.20421	2.29045	0.929606	2.34411		1.32095	2.67204	0.26233	1.80927		1.7216	3.76075	-0.0424855	2.01404		-0.425084	-0.153993	1.35407	0.400527		-0.55249	-0.258444	1.66776	0.0900204								2.67294	1.6259	-0.0641748	0.698467							1.63929	3.27446	-0.0522644
vertex response						3.65439	2.44717	1.09054	2.49026		1.24741	2.42313	0.180973	1.5075		2.33994	4.37314	-0.0518058	2.63199		-0.348551	0.0324147	0.663245	0.643062		-0.566729	-0.230848	1.79464	0.10387								2.6426	1.45982	-0.0730009	0.568917							1.22221	2.98025	-0.15554
vertex response						2.40388	2.12011	1.53029	2.70481		1.16255	2.83469	0.250773	2.01221		2.15303	4.18722	-0.0631414	2.40851		-0.326656	0.0096334	0.678036	0.64095		-0.564594	-0.194626	1.9211	0.124028								2.57977	1.29266	-0.0722534	0.459436							2.7649	3.38593	0.345985
vertex response						2.66759	2.28941	1.61488	2.87353		1.11238	2.54619	0.15431	1.6468		1.81169	3.84973	-0.0947948	2.0224		-0.360601	-0.172847	1.26457	0.437286		-0.554387	-0.17011	2.01112	0.14145								2.51759	1.16462	-0.0632762	0.390825							2.97214	3.66553	0.348927
vertex response						1.51567	1.5105	0.421857	1.66719		1.16971	2.32298	0.116555	1.38491		1.6272	3.668	-0.118714	1.85024		-0.377602	-0.168929	1.35462	0.413316		-0.205972	-0.0675416	0.885789	0.454723								2.44956	1.11863	-0.0262574	0.435813							3.11105	3.922	0.407089
vertex response						3.66745	2.49447	1.71197	2.99477		0.774619	2.19101	-0.0268746	1.22871		1.83309	3.91162	-0.158568	2.00318		-0.317715	0.0469988	0.557415	0.583368		-0.536501	-0.169149	2.01563	0.140623								2.47865	1.10173	-0.0439212	0.380848							3.039	4.07364	0.386331
vertex response						3.22903	2.39537	1.67185	2.94396		0.942746	2.20749	0.000293707	1.23386		1.6648	3.74887	-0.154932	1.87664		-0.277084	-0.00471815	0.647454	0.595237		-0.503132	-0.186102	1.93353	0.130911								2.46043	1.11306	0.0161928	0.454402							2.69853	3.96899	0.302848
vertex response						1.59601	1.5254	0.462002	1.73201		1.07559	2.15277	0.0183834	1.18487		1.86704	3.95861	-0.198043	2.10261		-0.231126	-0.0589361	0.702882	0.552695		-0.117314	0.0354431	0.74105	0.51422								2.47879	1.07856	-0.0277455	0.36787							2.17936	3.71625	0.186264
vertex response						1.95456	1.74481	0.601073	1.89318		0.925278	1.9842	-0.0818254	0.996832		1.68003	3.82241	-0.199094	1.93523		-0.196748	-0.118341	0.764791	0.484451		-0.468362	-0.220189	1.80703	0.115645								2.49252	1.17421	0.104875	0.559123							1.66422	3.35871	0.0162267
vertex response						4.3537	2.66231	1.71796	3.03729		1.01032	2.04561	-0.0465122	1.05475		1.73102	3.86796	-0.250191	2.15223		-0.223406	-0.163425	0.911426	0.466737		-0.435092	-0.264196	1.63868	0.0981038								2.47	1.33165	0.277526	0.849627							3.21444	4.1404	0.490748
vertex response						4.01892	2.5939	1.71526	3.02787		0.687604	1.79306	-0.181946	1.08302		1.67084	3.85079	-0.232877	2.01217		-0.247187	-0.186763	1.04364	0.443368		-0.0594792	0.131522	0.642975	0.583123								2.49968	1.25175	0.182645	0.695523							3.05465	4.1733	0.466761
vertex response						2.09682	1.79633	0.644223	1.97596		0.507049	1.77876	-0.176248	1.13495		1.77849	3.74554	-0.267806	2.38828		-0.28174	-0.190127	1.17667	0.422746		-0.405213	-0.304524	1.45711	0.0807461								2.21581	1.36062	0.457507	1.06986							2.70942	4.05442	0.392776
vertex response						2.62152	2.06192	0.850796	2.20302		0.594085	1.79193	-0.184593	1.13911		1.67735	3.76921	-0.280786	2.27004		-0.325401	-0.17423	1.3029	0.409694		-0.0243979	0.198159	0.619552	0.63842								2.37368	1.37971	0.376003	0.991259							2.4331	3.94009	0.335174
vertex response						3.20612	2.31109	1.09191	2.45146		0.517146	1.80118	-0.190288	1.21287		1.76809	3.47495	-0.243003	2.64609		-0.14792	-0.123162	0.711992	0.427471		0.0106736	0.261697	0.642064	0.698892								2.01247	1.27167	0.505837	1.0635							4.25556	4.40555	1.19594
vertex response						3.62858	2.45664	1.31631	2.6588		0.420276	1.80193	-0.196571	1.27586		1.65207	3.55879	-0.285594	2.48787		-0.162608	-0.137969	0.787095	0.427865		-0.385886	-0.335341	1.28933	0.0605238								1.46014	0.903055	0.554419	0.91774							1.80345	2.64934	0.334261
vertex response						4.01497	2.59361	1.59219	2.92279		0.370825	1.81385	-0.201438	1.32921		1.65751	3.68791	-0.292656	2.35628		-0.179824	-0.163536	0.910411	0.413008		0.0483954	0.325679	0.691826	0.775886								1.78939	1.13598	0.523493	0.995121							1.87694	3.01416	0.724737
vertex response						3.89343	2.5925	1.67116	3.00181		0.344731	1.84258	-0.21463	1.38922		1.73791	3.16922	-0.130614	2.90384		0.102942	0.0453766	1.56448	0.138882		0.0774552	0.368216	0.752989	0.843901								1.60123	1.00746	0.528144	0.924165							1.92025	2.96649	0.634667
vertex response						1.58806	1.58464	0.458182	1.68217		0.325916	1.8938	-0.252803	1.47546		1.63217	3.27173	-0.221193	2.77993		0.126466	0.0303971	1.52508	0.124051		-0.393298	-0.375384	1.1725	-0.00219623								1.49537	0.93162	0.536806	0.897973							1.90817	2.8566	0.471098
vertex response						1.47058	1.60223	0.431908	1.61202		0.28722	1.91234	-0.339306	1.60792		1.64123	3.41614	-0.272899	2.62886		0.139184	0.0158885	1.48434	0.106553		-0.365984	-0.35134	1.13692	0.0306265								2.21578	2.26114	0.0926631	1.58407							1.86918	2.76391	0.368459
vertex response						3.28373	2.47144	1.69089	3.00433		0.341807	2.00423	-0.408529	1.71629		5.7817	10.7225	4.03757	9.14462		-0.0904772	0.01107	1.42612	0.124586		0.0958466	0.38767	0.80078	0.890383								2.33346	2.25311	0.0666834	1.479							2.69382	2.85117	0.0972614
vertex response						2.78615	2.39708	1.59417	2.91875		0.390642	2.02859	-0.455319	1.77765		6.13085	11.0847	4.35236	9.43835		-0.0389025	0.0314109	1.53709	0.144262		0.107676	0.390972	0.832878	0.911538								2.41996	2.16518	0.0415785	1.35984							2.7989	2.97112	0.0858314
vertex response						2.30021	1.94338	0.768033	2.06205		0.439662	1.98867	-0.490735	1.8222		5.33479	9.94031	3.74926	8.47272		0.0148749	0.0410777	1.62076	0.164575		-0.372187	-0.36054	1.11402	0.00210428								2.34021	2.33492	0.103135	1.51364							2.77988	2.8359	0.116671
vertex response						2.02227	1.85197	0.685841	1.92076		0.508135	1.95096	-0.512963	1.87847		5.56418	10.0562	4.00933	8.56296		0.0430959	0.0285705	1.60366	0.162632		-0.311479	-0.322261	0.969525	0.0304378								2.4702	2.25411	0.0455926	1.34697							3.06448	4.63771	1.20397
vertex response						3.34302	2.44136	1.60577	2.9069		0.547597	1.91128	-0.532769	1.9607		5.72693	10.0336	4.30201	8.6055		0.0520995	-0.00385315	1.50789	0.129828		-0.243559	-0.285764	0.812582	0.0417562								2.56095	2.10937	0.0184697	1.18989							2.86728	4.37893	1.11341
vertex response						3.1028	2.4374	1.62907	2.94642		0.545775	1.97661	-0.516013	1.91759		5.81136	10.0511	4.44022	8.65402		-0.0353742	-0.0589977	1.42763	0.111706		0.113787	0.380599	0.848641	0.909881								2.1345	2.04192	0.160066	1.51432							2.58261	3.97901	0.97211
vertex response						2.76272	2.15062	0.950768	2.28609		0.530126	1.89319	-0.52511	1.98319		4.9802	9.02249	3.60286	7.67466		-0.103843	-0.114474	1.35052	0.0774427		0.145794	0.410881	0.904413	0.946096								2.68575	1.92718	-0.0194787	0.956355							2.38628	3.63428	0.840309
vertex response						2.73293	2.14983	0.991869	2.2893		2.74892	5.11097	1.29399	5.27992		5.04608	8.9648	3.73195	7.66381		-0.160886	-0.16432	1.28985	0.0373423		0.202663	0.447235	0.969456	0.992907								2.70785	1.76074	-0.0520408	0.791749							0.553563	2.34329	-0.377369
vertex response						3.20232	2.33471	1.27274	2.5695		2.63645	4.9489	1.2112	4.95582		5.19585	8.89857	3.98382	7.69822		-0.175563	-0.0435477	1.10859	0.0878044		0.287118	0.515106	1.05435	1.07708								2.07036	1.88856	0.202428	1.45145							0.529909	2.23148	-0.360088
vertex response						3.49843	2.45418	1.49959	2.80606		2.39397	4.65412	1.05314	4.53473		4.75115	7.83286	3.73141	6.88436		-0.153361	-0.0253655	1.3848	0.115047		0.318991	0.51818	1.05045	1.07643								2.2568	2.08325	0.223169	1.43128							0.916994	2.71222	-0.253005
vertex response						3.64687	2.52171	1.63126	2.94464		2.05429	4.25109	0.845292	3.96151		4.32311	6.9327	3.41184	6.17335		-0.109094	0.00304919	1.57512	0.149188		0.389603	0.615999	1.15462	1.19862								2.74674	1.79754	-0.0314289	0.809383							0.735302	2.48976	-0.295657
vertex response						2.41194	2.21393	1.31957	2.60421		1.69838	3.80063	0.63425	3.33102		3.842	6.13163	2.97981	5.44154		-0.0774618	0.0207404	1.68823	0.181459		0.457629	0.660783	1.16173	1.23254								2.71486	1.61216	-0.0555727	0.664423							0.637179	2.17906	-0.265677
vertex response						1.80013	1.80079	0.621921	1.81983		1.4998	3.43112	0.498273	2.81685		2.97659	4.61832	2.07921	4.16747		-0.269513	-0.156901	1.32451	0.104576		-0.43229	-0.236473	1.44114	0.23404								1.97065	1.72972	0.237927	1.39991							0.556949	1.87075	-0.248006
vertex response						1.57646	1.76886	0.544261	1.72765		1.33223	3.36769	0.428851	2.76495		2.7343	4.38281	1.78261	3.85254		-0.390526	-0.14678	1.33476	0.173232		-0.448867	-0.264726	1.47237	0.195201								2.65858	1.40315	-0.0626786	0.519328							0.506883	1.68012	-0.234989
vertex response						2.70735	2.17687	1.28945	2.53131		1.10699	2.9573	0.273394	2.20956		2.68621	4.08958	1.5494	3.63615		-0.463057	-0.126088	1.33104	0.239123		-0.470437	-0.286207	1.51434	0.162904								1.90101	1.61758	0.26671	1.36205							1.04019	2.80565	-0.175402
vertex response						2.79098	2.29567	1.44317	2.7272		0.971481	2.63283	0.147311	1.76206		2.60028	4.13832	1.48922	3.58718		-0.209515	-0.06651	1.24484	0.0925487		-0.30104	-0.187155	1.08232	0.336342								2.583	1.22976	-0.0529907	0.416276							1.02448	2.69935	-0.111105
vertex response						2.20995	1.96012	0.802997	2.03916		0.583344	2.42345	0.0321296	1.57772		2.44083	4.14976	1.39753	3.48511		-0.202971	-0.0579067	1.45409	0.117389		-0.334217	-0.198944	1.15767	0.320843								1.85717	1.54261	0.295606	1.33814							0.85472	2.37848	-0.131731
vertex response						2.24706	1.99144	0.85985	2.08574		0.724434	2.4764	0.0619537	1.60893		2.57205	4.05723	1.27152	3.50055		-0.456331	-0.161695	1.30903	0.160494		-0.404355	-0.257721	1.31685	0.230947								2.50998	1.10658	-0.0346142	0.359643							0.624147	1.82726	-0.172051
vertex response						2.73803	2.1665	1.1558	2.40441		0.877987	2.3984	0.0539725	1.46526		2.42892	4.06266	1.15354	3.37901		-0.501388	-0.137991	1.28488	0.212802		-0.449024	-0.302964	1.38929	0.167098								2.49799	1.12661	0.0829152	0.460354							0.626037	1.70739	-0.120532
vertex response						3.07872	2.30371	1.39668	2.66748		0.521398	2.29313	0.000416721	1.45075		2.1589	4.00748	0.987022	3.15569		-0.537553	-0.124876	1.21556	0.218971		-0.487819	-0.318358	1.46226	0.129511								2.48632	1.07779	0.00674695	0.374283							2.96866	3.55628	0.415165
vertex response						2.24176	2.09914	1.17334	2.42175		0.598003	2.14982	-0.041206	1.22444		1.8445	3.87593	0.760337	2.85795		-0.551351	-0.114161	1.14998	0.223704		-0.519663	-0.334141	1.4699	0.0941369								2.54169	1.24367	0.200621	0.616874							3.09375	3.84261	0.49838
vertex response						2.09049	2.09246	1.13183	2.37701		0.420865	1.73461	-0.191615	1.17435		2.51225	4.0982	1.0367	3.4349		-0.540992	-0.104558	1.10088	0.242672		-0.546466	-0.33866	1.48785	0.0716122								2.54903	1.4566	0.402839	0.935105							3.00561	3.88615	0.543619
vertex response						2.40541	2.0339	1.12139	2.32772		0.475888	1.77814	-0.196573	1.19771		2.40101	4.17002	0.799975	3.33823		-0.490896	-0.107474	1.0775	0.277857		-0.554216	-0.31941	1.54296	0.0709131								2.5586	1.33836	0.276702	0.770791							1.85401	3.53208	0.120991
vertex response						2.20562	1.98922	1.05693	2.25948		0.375127	1.72368	-0.209212	1.22894		2.04152	4.06524	0.636866	3.02456		-0.514467	-0.102145	1.06447	0.258748		-0.268944	-0.149276	1.0221	0.373039								2.27049	1.42766	0.52361	1.09114							1.48544	3.22306	0.0204718
vertex response						1.87384	1.8696	0.887946	2.04234		0.308897	1.71822	-0.218675	1.2964		1.65508	3.86253	0.539063	2.68707		-0.402272	-0.112585	1.07375	0.334941		-0.305435	-0.172298	1.09092	0.359284								2.44623	1.48846	0.482142	1.06638							1.40863	3.15507	0.0765751
vertex response						1.69671	1.82181	0.625879	1.82115		0.267135	1.73533	-0.229859	1.36495		1.39845	3.73026	0.437029	2.465		-0.455804	-0.114484	1.13143	0.324672		-0.583997	-0.36142	1.49045	0.0504023								2.02463	1.28366	0.531303	1.02719							3.17092	4.13136	0.537177
vertex response						1.94761	1.88976	0.766319	1.97646		0.233214	1.75246	-0.256098	1.43824		2.5251	4.34117	0.609767	3.4517		-0.415227	-0.122848	1.16202	0.383686		-0.592844	-0.33408	1.58919	0.0585208								1.474	0.905327	0.53747	0.924143							2.91133	4.04186	0.515753
vertex response						2.28718	1.97369	1.00127	2.20359		0.196238	1.75413	-0.306148	1.52264		2.41142	4.40923	0.462987	3.35996		-0.466394	-0.123473	1.22525	0.370004		-0.619333	-0.311014	1.75736	0.0705362								1.4875	0.931078	0.53337	0.989501							2.57586	3.96685	0.432836
vertex response						1.97809	1.81716	0.843163	2.00357		0.160916	1.72776	-0.362528	1.59329		1.96283	4.2175	0.388701	2.97562		-0.346252	-0.143504	1.15187	0.496559		-0.635033	-0.284784	1.95428	0.0907011								1.73458	1.07038	0.506955	0.894601							2.08642	3.70693	0.27542
vertex response						1.76705	1.73863	0.751938	1.86145		0.207924	1.78834	-0.424227	1.69088		1.58079	3.97384	0.350163	2.63951		-0.365257	-0.148804	1.18268	0.455423		-0.614157	-0.233046	2.07586	0.117334								1.55002	0.937523	0.497057	0.837625							1.71822	3.48928	0.20004
vertex response						1.60668	1.69597	0.680765	1.74554		0.310681	1.94685	-0.451571	1.77872		2.58264	4.67452	0.291877	3.53122		-0.383213	0.0798905	0.756326	0.685716		-0.589736	-0.208886	2.10852	0.12655								1.48737	0.907276	0.513394	0.872772							1.56817	3.35026	0.166258
vertex response						1.74305	1.78265	0.665553	1.8663		0.283062	1.81077	-0.478322	1.77036		2.40271	4.69364	0.221039	3.38976		-0.36518	0.052376	0.732173	0.67723		-0.144436	-0.0397192	0.84259	0.433458								1.49142	0.921372	0.514486	0.922193							1.93076	3.6587	0.30711
vertex response						1.77068	1.74274	0.690123	1.85734		0.374189	1.74759	-0.505535	1.79923		1.84479	4.31253	0.223484	2.88153		-0.342369	0.0148438	0.763076	0.689474		-0.663187	-0.300952	2.09284	0.0850141								1.65246	0.988813	0.479433	0.809059							1.82753	3.61171	0.271368
vertex response						1.70828	1.70004	0.671659	1.79602		0.463895	1.70015	-0.517323	1.8681		1.60468	4.10717	0.184425	2.61289		-0.291853	-0.106316	0.955298	0.60462		-0.6396	-0.276602	2.1422	0.0932127								1.59744	0.949141	0.47702	0.797227							3.76594	4.26907	0.953083
vertex response						1.51164	1.57631	0.554528	1.59114		0.536684	1.83318	-0.533645	1.97767		1.48415	3.96431	0.180868	2.46871		-0.299956	-0.141935	1.03814	0.553344		-0.58159	-0.244975	2.09372	0.101939								2.36068	2.3431	0.0817386	1.48961							3.97143	4.32688	1.01965
vertex response						1.39079	1.53966	0.450794	1.50967		0.690446	3.31269	1.33861	3.34656		2.54004	4.93507	0.118354	3.52964		-0.328502	-0.15615	1.13187	0.510116		-0.526156	-0.240523	1.97245	0.10124								2.45023	2.32547	0.0663782	1.40404							3.5125	3.99495	0.844581
vertex response						1.34791	1.46574	0.433654	1.4128		2.66536	5.049	1.24779	5.37878		2.40948	4.89088	0.0968864	3.39866		-0.344756	-0.172734	1.19869	0.475656		-0.564357	-0.286688	2.03038	0.0720802								2.2582	2.20912	0.149916	1.51628							3.09533	3.51998	0.665211
vertex response											2.48433	4.85927	1.11873	4.95844		2.00384	4.5107	0.108504	2.94997		-0.387082	0.084481	0.617904	0.615811		-0.506329	-0.298603	1.83419	0.0642512								2.44116	2.30374	0.149875	1.44029							2.61434	3.14879	0.398059
vertex response											2.1449	4.50756	0.902576	4.3884		1.65912	4.07526	0.123619	2.52562		-0.360668	0.0569095	0.602148	0.611293		-0.453494	-0.317283	1.62502	0.0599496								2.4958	2.34407	0.0990714	1.39871							2.62494	3.05303	0.396758
vertex response											1.70096	3.99506	0.649578	3.66581		1.50918	3.73927	0.104413	2.21942		-0.317744	-0.0187377	0.769285	0.670066		-0.484795	-0.352486	1.65205	0.0266462								2.60794	2.24284	0.0592275	1.24865							2.487	2.8163	0.0962123
vertex response											1.40109	3.56832	0.482008	3.06044		1.42252	3.55026	0.0956421	2.06053		-0.288105	-0.0579739	0.790059	0.630929		-0.436196	-0.348915	1.47268	0.0388945								2.68513	2.09101	0.0190758	1.08483							2.59891	3.02897	0.0489513
vertex response											1.28691	3.5533	0.428927	3.09273		2.57131	3.75459	0.400553	2.68788		-0.267094	-0.0985499	0.842502	0.585676		-0.0054304	0.221302	0.569231	0.645574								2.39151	2.20259	0.220042	1.41934							2.68003	3.17554	0.0398797
vertex response											1.00773	3.08968	0.272397	2.4576		2.57861	5.10585	0.0330321	3.54242		-0.263693	-0.142065	0.929909	0.53823		-0.455198	-0.375864	1.45945	0.000803234								2.53827	2.27485	0.206514	1.37404							2.5603	2.82208	0.0867843
vertex response											0.8	2.72117	0.141417	1.93565		2.41384	4.89451	0.0351041	3.30403		-0.280383	-0.173714	1.04152	0.500035		-0.413383	-0.369147	1.30327	0.0147347								2.74394	2.11429	0.0501319	1.08615							2.6535	2.9445	0.0744238
vertex response											0.634434	2.5719	0.0803699	1.80635		2.1191	4.49852	0.0384072	2.86647		-0.310551	-0.18153	1.1542	0.471462		0.0109291	0.243048	0.561715	0.672898								2.77713	1.93103	0.0158966	0.926383							2.76702	3.13177	0.0626504
vertex response											0.678118	2.56792	0.0781535	1.74224		1.82825	4.06	0.0359273	2.41683		-0.0764574	0.0258276	1.74818	0.210094		0.0409602	0.286495	0.638781	0.747638								2.26077	2.04802	0.274359	1.38831							2.81117	3.23237	0.069337
vertex response											0.251562	2.09921	-0.0342692	1.49122		1.5636	3.63852	0.0190361	2.02735		-0.0572431	0.0264959	1.71478	0.212836		-0.410108	-0.373454	1.24105	-0.0100536								2.3649	2.14301	0.271184	1.38836							2.83869	3.04056	0.0955542
vertex response											0.368527	2.22091	-0.00996173	1.5294		1.4262	3.45011	-0.00311194	1.89049		-0.0791624	0.00796725	1.65808	0.217143		-0.401382	-0.377368	1.21117	0.000592365								2.78826	1.68313	-0.0092781	0.724496							2.8247	3.16055	0.0893851
vertex response											0.175074	1.62159	-0.258588	1.37009		2.37767	3.62806	0.354116	2.67104		-0.101773	-0.0225273	1.55476	0.198176		0.0156717	0.231439	0.559527	0.683537								2.73105	1.50767	-0.0396059	0.590615							2.88763	2.86293	0.159011
vertex response											0.121175	1.5779	-0.292663	1.41239		2.61359	4.26407	0.360063	3.08276		-0.198149	-0.0604221	1.48289	0.209023		0.0426317	0.264411	0.651675	0.753268								2.12934	1.90913	0.289916	1.36919							2.82367	3.08193	0.106328
vertex response											0.561873	3.2552	1.20081	3.39226		2.67947	4.5124	0.365081	3.21458		-0.208107	-0.118289	1.37346	0.133751		0.0744012	0.323771	0.749001	0.838119								2.77079	1.50456	-0.00397081	0.603412							0.739284	2.12051	-0.155332
vertex response											0.615983	3.25935	1.23126	3.33261		1.65204	3.67332	-0.0496937	1.93602		-0.176613	-0.0344959	1.59681	0.149315		-0.355685	-0.342172	1.06582	-0.00388949								2.68109	1.3383	-0.019859	0.490715							0.672506	1.94492	-0.164652
vertex response											2.48602	4.95631	1.10837	5.24811		1.5331	3.558	-0.0660418	1.86603		-0.152911	-0.0109501	1.73192	0.189423		-0.293296	-0.309556	0.902305	0.00977461								1.94737	1.72155	0.358307	1.30361							1.04974	2.62384	-0.0320741
vertex response											2.41758	4.99385	1.04011	5.31839		2.17574	3.64565	0.310931	2.7786		-0.158199	0.00161972	1.82205	0.233388		-0.241166	-0.287424	0.774495	0.0201478								2.00706	1.77103	0.314325	1.3341							1.00801	2.4429	-0.00710737
vertex response											2.23083	4.74717	0.944622	4.81543		2.47591	4.25377	0.341697	3.09908		-0.157218	0.0107837	1.8157	0.257363		0.0253813	0.20536	0.621834	0.710059								2.57321	1.15097	0.00243634	0.384876							0.889798	2.13252	-0.0142902
vertex response											1.87034	4.36617	0.736045	4.22924		1.51654	3.58892	-0.136624	1.82485		-0.152395	0.0115175	1.77019	0.262227		0.0561077	0.260026	0.712454	0.777995								1.88089	1.61002	0.359371	1.29946							0.937421	2.02151	0.0831503
vertex response											1.42657	3.85694	0.50152	3.55281		1.54863	3.68141	-0.183483	1.86037		-0.314362	-0.0461506	1.52216	0.302077		0.094956	0.323	0.808013	0.853999								1.92374	1.65021	0.316676	1.31743							2.64379	3.56185	0.531977
vertex response											0.919647	3.19229	0.249876	2.72325		1.57335	3.77545	-0.254254	2.05344		-0.336553	-0.0835432	1.42832	0.259289		0.0353328	0.196526	0.677846	0.711991								2.50116	1.07553	0.0226016	0.354048							2.43051	3.53741	0.530347
vertex response											0.750163	2.85627	0.160561	2.2227		1.5211	3.71113	-0.222129	1.9464		-0.454773	-0.0801519	1.35055	0.327758		0.0841586	0.264861	0.777553	0.787888								2.5017	1.16501	0.1741	0.495006							1.23924	2.8991	0.0417953
vertex response											0.524693	2.67395	0.0757538	2.20512		1.54694	3.70997	-0.27693	2.18418		-0.485346	-0.104319	1.31248	0.287206		0.189495	0.376949	0.914059	0.913182								2.48788	1.08469	0.0655668	0.390474							1.30453	2.84911	0.134661
vertex response											0.566345	2.6335	0.0864585	2.02055		1.49096	3.46566	-0.302393	2.46726		-0.254062	-0.101053	1.17628	0.0816987		0.251732	0.441992	0.980322	0.987372								2.54421	1.29805	0.29226	0.649697							1.39041	2.74866	0.253424
vertex response											0.287658	2.22538	-0.0231748	1.72182		1.5414	3.60816	-0.298136	2.33995		-0.243781	-0.0878301	1.4057	0.108123		0.0479071	0.183593	0.730601	0.691014								2.60435	1.55052	0.493338	0.952073							1.31924	2.50422	0.277739
vertex response											0.40019	2.4159	0.0234227	1.83115		1.46725	3.18706	-0.245824	2.75998		-0.232075	-0.0715099	1.59014	0.144135		0.109646	0.253889	0.810587	0.771385								2.58186	1.39389	0.35	0.784195							2.64269	3.8454	0.514283
vertex response											2.39119	4.99013	1.00329	5.40056		1.5165	3.34703	-0.284062	2.61605		-0.225008	-0.0505774	1.75669	0.196092		0.252193	0.413336	0.948773	0.946304								2.46029	1.56292	0.555615	1.12279							2.33548	3.7102	0.462128
vertex response											2.29065	4.89182	0.966587	5.07023		6.38827	11.4409	4.57608	9.73723		-0.204553	-0.0247285	1.84145	0.230199		0.416687	0.58339	1.05041	1.12014								2.57275	1.61453	0.55089	1.08685							2.10354	3.67248	0.399771
vertex response											2.23636	4.929	0.917819	5.16363		6.24948	11.0378	4.61866	9.4311		-0.487139	-0.0513217	1.28929	0.398642		-0.300008	-0.197088	1.07674	0.319917								1.51571	0.99777	0.514294	1.06498							1.65735	3.43265	0.218868
vertex response											2.20469	4.81273	0.915349	4.90978		6.19352	10.8009	4.67382	9.2666		-0.493714	-0.080948	1.22702	0.326777		-0.344349	-0.249907	1.1349	0.255013								2.27855	1.48415	0.570691	1.09179							1.56368	3.24372	0.221572
vertex response											1.99385	4.6539	0.79335	4.70292		5.93779	10.2023	4.54373	8.83227		-0.289989	-0.128119	1.14896	0.0774843		-0.41401	-0.306109	1.2477	0.186613								2.49489	1.63671	0.603046	1.14562							1.72473	3.21108	0.411866
vertex response											1.5999	4.20955	0.581405	4.06509		5.36151	8.92343	4.18883	7.85713		-0.282963	-0.114725	1.38159	0.10688		-0.465536	-0.341472	1.29772	0.133903								1.51732	0.967886	0.504167	0.97839							1.82059	3.16705	0.519201
vertex response											1.17894	3.72226	0.36875	3.48342		5.33556	8.74385	4.19811	7.8037		-0.269796	-0.0992079	1.54532	0.134829		-0.519465	-0.370919	1.31346	0.0836121								1.9678	1.2562	0.527444	0.962406							1.97602	3.62019	0.388655
vertex response											0.740054	3.12303	0.160055	2.82688		5.203	6.10777	0.609423	4.87865		-0.271672	-0.0878057	1.69491	0.177492		-0.55789	-0.380898	1.36661	0.0553222								1.53547	0.900091	0.454561	0.759862							1.82987	3.52768	0.334232
vertex response											0.404434	2.55707	0.0110725	2.26412		5.15635	6.63319	0.793409	5.41797		-0.510323	-0.090902	1.12098	0.288554		-0.586221	-0.386406	1.41086	0.0405816								1.50509	0.899789	0.46953	0.80808							1.88335	3.42575	0.47823
vertex response											0.208502	2.11551	-0.0755265	1.83793		4.79883	7.79182	3.80096	6.92584		-0.488746	-0.0886866	1.02063	0.283385		-0.249592	-0.169688	0.996154	0.326686								1.50466	0.927476	0.487533	0.885569							2.0403	3.47724	0.630988
vertex response											2.3412	5.04303	0.958338	5.41349		4.62558	7.38332	3.66734	6.65918		-0.452501	-0.096839	0.941912	0.264602		-0.306375	-0.235013	1.05229	0.265469								1.73381	1.06013	0.48229	0.833521							3.49222	4.12804	0.870777
vertex response											2.27021	4.92112	0.912573	5.32024		5.41187	5.7191	0.497382	4.42015		-0.405823	-0.110199	0.968004	0.270636		-0.564914	-0.411814	1.24215	0.0375572								1.60388	0.945275	0.455837	0.762632							3.45782	4.21307	0.837895
vertex response											2.2239	4.96541	0.89358	5.27146		5.33661	6.47151	0.7841	5.20263		-0.398227	-0.106677	0.892143	0.249613		-0.599215	-0.423247	1.29346	0.0158938								2.57708	2.33016	0.137792	1.3578							3.23778	4.00505	0.730255
vertex response											1.97607	4.74324	0.74825	5.03899		5.39349	7.10346	1.05083	5.76596		-0.356517	-0.108596	1.02748	0.340711		-0.629839	-0.417406	1.43765	0.0125418								2.65768	2.27977	0.119481	1.27168							2.85558	3.60799	0.547545
vertex response											1.76355	4.39579	0.631004	4.75488		5.46	7.66994	1.30418	6.28271		-0.346613	-0.109587	0.944989	0.282436		-0.65526	-0.395028	1.63221	0.0260144								2.73977	2.18275	0.0913085	1.15402							2.49719	3.21539	0.351187
vertex response											1.89889	4.72019	0.721752	4.87323		5.48197	5.76334	0.569182	4.44817		-0.306507	-0.0748754	1.05101	0.499457		-0.675792	-0.371821	1.83464	0.0423966								2.57208	2.21789	0.272071	1.32491							2.33255	2.98109	0.228808
vertex response											1.68608	4.59656	0.607012	4.78343		5.47139	6.47793	0.837654	5.11983		-0.3038	-0.08439	1.04185	0.475079		-0.685698	-0.351048	2.00429	0.056935								2.65204	2.25186	0.195022	1.29165							2.45072	2.76318	0.254766
vertex response											1.45022	4.22784	0.492878	4.19431		5.54453	7.42208	1.21735	5.97126		-0.320238	-0.104155	1.04105	0.407484		-0.159032	-0.0889096	0.899451	0.384297								2.77547	2.14826	0.152917	1.14756							2.35725	2.87305	0.185429
vertex response											1.06104	3.86627	0.298533	3.86172		3.29666	5.31296	2.5223	4.86025		-0.301959	-0.0786921	1.04283	0.515321		-0.672948	-0.45198	1.47949	-0.0178559								2.82464	2.00246	0.0929882	1.00134							2.37657	2.84825	0.102303
vertex response											0.950227	3.57964	0.248816	3.45708		5.48624	5.79168	0.628192	4.4368		-0.325322	-0.117081	1.09516	0.508255		-0.691842	-0.444688	1.64318	-0.0125102								2.84952	1.78851	0.0546411	0.824697							2.45497	3.06938	0.0272851
vertex response											0.745814	3.41198	0.150002	3.42031		5.54589	6.62379	0.924859	5.17824		-0.344364	-0.132511	1.13288	0.474655		-0.703391	-0.418168	1.87981	0.00906116								2.36352	2.12037	0.308268	1.36484							2.54876	3.26867	0.00894226
vertex response											0.548551	2.95701	0.0575102	2.85115		5.63002	7.40775	1.21338	5.85326		-0.381386	0.0914637	0.823253	0.716643		-0.689518	-0.369851	2.07742	0.0387178								2.44261	2.15555	0.331766	1.34629							2.63785	3.39364	0.0199383
vertex response											0.498655	2.99924	0.0324639	3.05205		3.02896	4.841	2.19425	4.35827		-0.364208	0.0751331	0.848514	0.73181		-0.649679	-0.329817	2.13842	0.0551809								2.8284	1.60215	0.0473955	0.691809							2.60244	3.52833	0.0185283
vertex response											0.261879	2.34138	-0.0756814	2.26947		2.90747	4.89068	2.12306	4.36128		-0.337942	0.035838	0.872525	0.738004		-0.609634	-0.31704	2.09898	0.0550671								2.27901	2.05058	0.357657	1.34729							2.76462	3.31887	0.0520539
vertex response											1.64325	4.49784	0.583415	4.75052		2.61255	4.43063	1.73391	3.82609		-0.313803	-0.00157312	0.928382	0.732039		-0.679405	-0.392422	2.09055	0.0153213								2.37872	2.11553	0.398236	1.3371							2.69369	3.40203	0.0446268
vertex response											1.40433	4.16886	0.479562	4.4652		2.42436	4.39936	1.62942	3.73181		-0.297426	-0.05094	0.954288	0.665685		-0.637269	-0.380372	2.04871	0.0120329								2.75379	1.40805	0.0495353	0.566212							2.63761	3.4004	0.0456522
vertex response											1.12418	3.72108	0.375433	4.07221		2.22689	4.10453	1.30005	3.34165		-0.297171	-0.0839548	1.0206	0.57508		-0.576064	-0.349234	1.961	0.0256877								2.6589	1.22907	0.0427881	0.448636							2.74331	3.24869	0.074928
vertex response											1.52455	4.4413	0.529974	4.54376		1.95479	3.9757	1.16263	3.13377		-0.318896	-0.129068	1.08692	0.548549		-0.529602	-0.359398	1.7938	0.017107								2.00475	1.83042	0.389936	1.31171							2.59332	3.29601	0.055981
vertex response											1.24052	4.15275	0.412807	4.36737		1.63307	3.72915	0.927506	2.79205		-0.397063	0.0994395	0.753479	0.678234		-0.59649	-0.392992	1.91541	-0.00596277								2.12101	1.91485	0.356629	1.33226							2.92518	2.84117	0.171668
vertex response											1.04164	3.88653	0.354564	4.20661		1.92802	3.89761	0.97624	2.9844		-0.328778	-0.00573433	0.848257	0.716768		-0.545041	-0.387085	1.76286	-0.0119515								2.51922	1.0904	0.1261	0.397272							2.75453	3.00326	0.11754
vertex response											0.831775	3.55255	0.293059	3.92497		1.64333	3.74424	0.782925	2.71466		-0.31337	-0.0371781	0.872215	0.692963		-0.500345	-0.381267	1.62297	-0.008258								2.5881	1.12798	0.0725396	0.397708							2.5238	3.14633	0.0719185
vertex response											1.24939	4.15123	0.391745	4.21487		1.37851	3.54731	0.705408	2.49674		-0.29756	-0.0754862	0.89122	0.649296		-0.490769	-0.38247	1.54838	-0.0244215								2.4727	1.08824	0.156217	0.409241							2.72183	2.83352	0.146318
vertex response											0.885664	3.70531	0.232043	3.84415		1.18271	3.38466	0.612296	2.31105		-0.417611	0.116343	0.611914	0.606815		-0.454191	-0.377897	1.4105	-0.0203597								2.5158	1.08037	0.0686374	0.366225							1.76135	2.99512	0.524097
vertex response											0.566992	3.1916	0.076782	3.34308		1.41281	3.64359	0.567114	2.47998		-0.205372	0.0021788	1.74641	0.288942		-0.434684	-0.356751	1.34603	-0.0211373								2.4639	1.1477	0.217033	0.479347							2.16323	3.5655	0.475283
vertex response											0.333903	2.6214	-0.0497705	2.67401		1.24272	3.53904	0.490681	2.33864		-0.200226	-0.00840999	1.6564	0.275216		-0.390509	-0.343845	1.18089	-0.015023								2.48246	1.08548	0.105621	0.392017							1.95168	3.53594	0.434991
vertex response											0.366026	2.76913	-0.0240247	2.94256		1.0836	3.33894	0.517917	2.22084		-0.201176	-0.0251687	1.58174	0.255846		-0.269399	-0.298847	0.72407	-0.00709733								2.49381	1.26979	0.316242	0.613379							3.12565	4.0957	0.77896
vertex response											0.858059	3.7548	0.288847	4.11492		0.987583	3.22679	0.520622	2.15772		-0.236005	-0.0247237	1.89546	0.266688		0.00244757	0.193882	0.525071	0.647833								2.57983	1.59389	0.559074	0.965991							3.13094	4.22126	0.731789
vertex response											0.711541	3.55334	0.260194	3.99254		2.89236	3.69704	0.609197	2.68092		-0.243684	-0.0142711	1.88934	0.289473		-0.331575	-0.314679	0.990257	-0.0052751								2.55217	1.43801	0.435928	0.79947							2.92795	4.06167	0.610908
vertex response											0.562527	3.30291	0.229206	3.79067		1.35341	3.77787	0.348294	2.43872		-0.287315	-0.0135032	1.83221	0.325636		-0.277219	-0.295671	0.809566	0.00194486								2.5918	1.67478	0.609722	1.07567							2.5987	3.69777	0.446793
vertex response											0.750383	3.58257	0.223403	3.92024		1.21184	3.59828	0.371619	2.31357		-0.310486	-0.00989762	1.72823	0.346627		-0.241654	-0.294471	0.736876	0.00474713								1.56216	1.06535	0.502418	1.0838							2.25482	3.28789	0.264136
vertex response											0.520463	3.30427	0.187212	3.8477		1.05821	3.37653	0.417931	2.20807		-0.314061	-0.0226911	1.60289	0.334657		0.00061264	0.169112	0.549057	0.646951								2.3749	1.62013	0.622406	1.12735							2.00144	2.97652	0.0997984
vertex response											0.447043	3.21295	0.195332	3.81954		1.01846	3.3371	0.402237	2.19892		-0.392583	-0.0315773	1.52732	0.376856		0.0169935	0.181244	0.609074	0.686014								2.53891	1.7039	0.638624	1.14886							2.06708	2.88883	0.0517072
vertex response											0.556168	3.22867	0.106093	3.5288		2.91952	3.95923	0.581543	2.83079		-0.444832	-0.036745	1.44377	0.40488		0.00420491	0.152768	0.592806	0.642152								1.54918	1.00028	0.48285	0.959897							2.15034	2.92056	0.0182537
vertex response											0.444901	3.09135	0.115388	3.58638		1.51382	3.99766	0.279113	2.59127		-0.278297	-0.0750999	1.81366	0.223569		0.0242952	0.170418	0.663124	0.678936								2.11145	1.41739	0.559952	1.01288							2.2232	3.0759	-0.0199467
vertex response											0.400347	2.8953	0.0141455	3.17032		1.44094	3.92516	0.264826	2.5133		-0.268874	-0.0518395	1.87887	0.256407		-0.0349748	0.104501	0.510027	0.548206								1.55284	0.905605	0.423454	0.717079							2.31806	3.29573	-0.0325855
vertex response											0.314018	2.71855	0.0138139	3.16053		1.31898	3.751	0.257219	2.36395		-0.312002	-0.0477383	1.90426	0.305205		0.00329662	0.13545	0.642834	0.622709								1.52098	0.897271	0.431634	0.75186							2.38659	3.47559	-0.0299634
vertex response																1.12494	3.45113	0.309339	2.21636		-0.310804	-0.0300424	1.90248	0.324051		0.032993	0.150504	0.727832	0.649698								1.52711	0.937714	0.456979	0.843695							2.40555	3.59502	-0.0153631
vertex response																1.09207	3.38572	0.277929	2.18917		-0.483226	-0.0303516	1.3323	0.439952		0.112178	0.23038	0.816856	0.738593								1.83915	1.17214	0.486621	0.862845							2.27437	3.6612	-0.0297399
vertex response																2.70806	3.73908	0.488948	2.64359		-0.479465	-0.0338088	1.18694	0.426827		0.23555	0.360003	0.897977	0.869895								1.64782	0.988862	0.439821	0.75368							2.55754	3.55268	0.015295
vertex response																2.88173	4.20095	0.488254	2.92574		-0.314436	-0.140909	1.23623	0.0863893		0.385956	0.530343	0.976517	1.04211								2.68627	2.16298	0.288034	1.23961							2.43118	3.50673	0.0094812
vertex response																1.43899	3.88323	0.18305	2.40327		-0.313044	-0.133135	1.38717	0.110228		-0.385954	-0.300077	1.15843	0.20089								2.77603	2.09252	0.243944	1.14671							2.37253	3.2802	0.0368587
vertex response																1.37039	3.72161	0.189355	2.29407		-0.304063	-0.116133	1.58496	0.15316		-0.425635	-0.329595	1.17335	0.160635								2.84691	1.95802	0.188065	1.01016							2.45289	2.88219	0.0961226
vertex response																1.24376	3.45295	0.171007	2.11883		-0.309105	-0.101608	1.75052	0.212062		-0.487275	-0.372693	1.18493	0.104146								2.86848	1.79217	0.130398	0.860811							2.3866	3.11617	0.0583346
vertex response																1.17044	3.32982	0.13197	2.05656		-0.309795	-0.0807511	1.84398	0.258225		-0.539379	-0.403932	1.17462	0.0545197								2.86796	1.68389	0.0891674	0.765345							2.63614	2.67918	0.155238
vertex response																2.6315	3.76451	0.427852	2.67412		-0.312904	-0.0656854	1.89406	0.285299		-0.274863	-0.212525	1.00897	0.283456								2.55486	2.11424	0.374799	1.26636							2.88554	4.157	0.721736
vertex response																2.76759	4.20978	0.431003	2.94963		-0.436071	-0.055132	0.978602	0.361709		-0.351004	-0.275169	1.07141	0.222463								2.69623	2.03051	0.343428	1.15678							2.89307	4.33352	0.656478
vertex response																2.74062	4.52108	0.396777	3.07212		-0.325741	-0.139941	1.37715	0.109535		-0.435133	-0.335259	1.07495	0.144995								2.79205	1.90401	0.29298	1.02928							2.70247	4.21255	0.522646
vertex response																2.503	4.49138	0.359215	2.96993		-0.326508	-0.131154	1.53799	0.147185		-0.51272	-0.385666	1.06787	0.0716402								2.84082	1.74713	0.228566	0.882116							2.38603	3.85669	0.360832
vertex response																2.26834	4.37195	0.319462	2.8293		-0.324026	-0.119479	1.66974	0.186515		-0.587821	-0.433531	1.07999	-0.00275969								2.82088	1.55774	0.145114	0.712894							2.0439	3.41383	0.19187
vertex response																1.38014	3.47467	0.0881212	2.00887		-0.300388	-0.112952	0.801107	0.227943		-0.640935	-0.461002	1.25313	-0.0294395								2.24916	2.0515	0.4513	1.33157							1.77068	3.04085	0.0456873
vertex response																1.28835	3.37621	0.0650986	1.97476		-0.268713	-0.0999241	0.882845	0.287998		-0.664055	-0.46566	1.3657	-0.0308009								2.40729	2.10828	0.43132	1.31645							1.63182	2.85934	-0.0463162
vertex response																2.7142	4.26578	0.384044	3.04269		-0.288125	-0.0682056	1.015	0.484951		-0.1996	-0.138385	0.945362	0.339034								2.68691	1.27881	0.130303	0.524822							1.74548	2.88372	-0.0637551
vertex response																2.75134	4.48944	0.385297	3.15853		-0.245518	-0.0675047	0.924596	0.402665		-0.617807	-0.463187	0.977903	-0.0553495								2.64734	1.17791	0.0764102	0.431785							1.69603	3.00086	-0.117808
vertex response																2.48993	4.3994	0.350968	3.09135		-0.209781	-0.0795836	0.828398	0.295885		-0.642006	-0.482605	1.08049	-0.0679523								2.11034	1.95387	0.423236	1.3258							1.81933	3.11992	-0.11374
vertex response																2.17555	4.24282	0.309808	2.8772		-0.169794	-0.0952421	0.722553	0.215656		-0.67559	-0.500574	1.31544	-0.0731391								2.57448	1.15583	0.161789	0.460312							1.95851	2.90687	-0.0363166
vertex response																1.31811	3.36298	-0.0224497	1.87615		-0.348359	0.118831	0.993008	0.793203		-0.697616	-0.485223	1.64612	-0.0510828								2.62905	1.16172	0.101285	0.433533							1.93862	3.02077	-0.0730298
vertex response																2.01182	3.75603	0.298792	2.86201		-0.332715	0.108401	1.00309	0.797333		-0.697884	-0.447366	1.89919	-0.0202704								2.47848	1.12692	0.217721	0.465949							2.00884	3.24031	-0.0834895
vertex response																2.04084	4.00671	0.296744	2.89402		-0.304242	0.0857853	1.01376	0.795377		-0.696342	-0.419348	2.0409	0.000188173								2.44062	1.14421	0.253912	0.49135							2.12226	3.4512	-0.0754656
vertex response																1.36072	3.42836	-0.0951965	1.84416		-0.246773	-0.0285913	0.942806	0.551526		-0.673316	-0.543388	1.24136	-0.11853								2.43303	1.23676	0.344468	0.594702							2.11963	3.59046	-0.0750259
vertex response																1.29671	3.50497	-0.203581	2.03725		-0.250942	-0.0475123	0.945262	0.504363		-0.678089	-0.53343	1.40926	-0.102469								2.49291	1.52723	0.555632	0.896141							2.07364	3.67499	-0.0702604
vertex response																1.3726	3.52585	-0.16819	1.90488		-0.182808	-0.0439047	0.810361	0.369862		-0.657426	-0.498701	1.63719	-0.0736093								2.46198	1.37818	0.448531	0.740164							1.9544	3.67074	-0.0824471
vertex response																1.41245	3.61635	-0.246506	2.08749		-0.368707	0.107932	0.911177	0.75454		-0.653651	-0.435231	1.91051	-0.0259864								1.6294	1.18894	0.524255	1.1913							2.13336	3.63161	-0.0434843
vertex response																1.40163	3.60348	-0.217517	1.9655		-0.334863	0.0783747	0.951419	0.775753		-0.621877	-0.411303	1.93129	-0.0147101								2.5142	1.65488	0.635904	1.03599							1.94191	3.56318	-0.06691
vertex response																1.27586	3.37215	-0.27925	2.41841		-0.301202	0.0471326	0.97834	0.768415		-0.609162	-0.490245	1.58533	-0.0736815								1.61957	1.11718	0.502067	1.07499							2.08057	3.36344	-0.0127785
vertex response																1.36907	3.49634	-0.280175	2.31124		-0.280268	0.00520448	0.974558	0.713795		-0.59792	-0.457958	1.66921	-0.0544379								2.39419	1.69535	0.667982	1.13522							1.89344	3.41728	-0.0508706
vertex response																1.24322	3.14727	-0.257845	2.66754		-0.259063	-0.0252321	0.96115	0.605879		-0.541834	-0.395444	1.67837	-0.0250504								2.50374	1.72404	0.676148	1.12661							2.13147	2.69411	0.0735247
vertex response																1.3389	3.30417	-0.283829	2.5396		-0.275051	-0.052322	0.990061	0.571792		-0.515479	-0.388573	1.62558	-0.026699								1.59292	1.03961	0.473515	0.945147							2.16484	3.01695	0.0406731
vertex response																1.42976	3.47732	-0.30254	2.40205		-0.413354	0.123261	0.79608	0.693038		-0.447872	-0.342463	1.44443	-0.013323								2.04949	1.52065	0.579601	1.00212							2.24661	2.41551	0.128934
vertex response																1.30429	3.03253	-0.217543	2.78165		-0.449787	0.146344	0.672639	0.638438		-0.443497	-0.345268	1.4095	-0.0152291								2.16006	1.5498	0.602296	1.04614							2.75091	4.30409	0.705283
vertex response																1.40387	3.22526	-0.270467	2.68198		-0.481744	0.178745	0.665377	0.653702		-0.3579	-0.296227	1.11878	0.00175409								1.58386	0.93391	0.409053	0.703896							2.75597	4.53448	0.606048
vertex response																3.7703	6.47746	0.922695	5.78236		-0.491969	0.210292	0.675205	0.683258		-0.350715	-0.309682	1.05611	-0.00630372								1.55007	0.917075	0.395363	0.700034							2.56959	4.46557	0.458432
vertex response																5.8032	11.5517	3.2917	10.0639		-0.390533	-0.0369558	1.81482	0.373594		-0.30804	-0.253455	0.956929	0.0231455								1.55797	0.95957	0.432788	0.807508							2.25535	4.12002	0.287084
vertex response																6.34403	12.2462	3.89374	10.5647		-0.399809	-0.0261764	1.74967	0.392286		-0.307869	-0.276717	0.91142	0.0100687								1.97189	1.43187	0.540822	0.946232							1.91103	3.62918	0.133895
vertex response																6.72165	12.5642	4.40187	10.7541		-0.416629	-0.0153367	1.6527	0.418459		-0.276391	-0.282737	0.744179	0.00190556								1.89169	1.28762	0.49609	0.88186							1.61297	3.171	0.00222872
vertex response																6.7779	12.3109	4.70575	10.5034		-0.438284	-0.0127214	1.55875	0.43838		-0.0505421	0.0920735	0.552904	0.530985								1.65076	1.01884	0.412217	0.727264							1.40583	2.84642	-0.101973
vertex response																6.67681	11.8468	4.85228	10.1166		-0.454374	-0.0158884	1.50761	0.445216		-0.0306231	0.0883306	0.66191	0.566844								1.55569	0.92475	0.36899	0.6585							1.23432	2.72951	-0.15341
vertex response																6.5116	11.4372	4.84888	9.79705		-0.367207	-0.0667862	1.86729	0.328661		0.0135583	0.11811	0.752726	0.61769								2.33078	2.01714	0.485734	1.27273							1.4991	2.8097	-0.107338
vertex response																4.3283	6.23551	0.732371	5.30616		-0.377207	-0.0513528	1.8479	0.350327		0.0968056	0.198448	0.81804	0.700841								2.49732	1.9598	0.441326	1.18126							1.41709	2.84223	-0.139948
vertex response																4.45712	7.11678	1.06066	6.17083		-0.446899	-0.0583833	1.69535	0.391334		0.213075	0.325576	0.865867	0.821913								2.63833	1.8557	0.396779	1.06572							1.64704	3.16123	-0.1351
vertex response																4.72787	8.26521	1.54827	7.21526		-0.472681	-0.0330374	1.60736	0.440358		-0.255998	-0.188641	0.971356	0.288785								2.72075	1.68726	0.34997	0.918279							1.59552	3.3712	-0.155417
vertex response																5.18881	9.67305	2.18669	8.41269		-0.487597	-0.0123965	1.52454	0.478695		-0.351863	-0.257439	0.979199	0.214748								2.79861	1.58144	0.261924	0.792112							1.58254	3.47772	-0.163962
vertex response																5.76614	10.9533	2.89829	9.46556		-0.487987	-0.00861023	1.41311	0.482279		-0.453264	-0.331791	0.973368	0.123934								2.28534	2.05723	0.493925	1.31802							1.92074	3.37089	-0.105309
vertex response																6.34778	11.9854	3.60667	10.2837		-0.484519	-0.0060026	1.21382	0.482639		-0.536937	-0.390623	0.946644	0.0364652								2.72191	1.52434	0.328722	0.7971							1.86816	3.46417	-0.11487
vertex response																6.81493	12.6543	4.2407	10.7971		-0.326569	-0.113642	1.72172	0.21548		-0.57733	-0.423677	0.961668	-0.00578314								2.71722	1.41436	0.259405	0.68362							1.77425	3.56644	-0.132126
vertex response																7.13754	12.9758	4.79471	11.0519		-0.326066	-0.102899	1.72849	0.243703		-0.147086	-0.0751042	0.910761	0.377199								2.59995	1.25646	0.25457	0.578085							1.7954	3.59311	-0.119678
vertex response																7.00002	12.5054	4.95641	10.6714		-0.346825	-0.0830144	1.80479	0.293561		-0.350106	-0.244118	0.94478	0.220607								2.49312	1.18905	0.285358	0.54697							1.80748	3.55822	-0.105093
vertex response																6.57498	11.5126	4.87005	9.88725		-0.397893	-0.0803089	1.76305	0.334659		-0.386401	-0.268964	0.936608	0.188898								2.30035	1.33622	0.493656	0.751221							1.76725	3.38086	-0.083707
vertex response																6.14361	10.5044	4.67343	9.15843		-0.428295	-0.0728883	1.74934	0.363433		-0.549249	-0.395271	0.889662	0.0161738								2.40272	1.22469	0.361067	0.604892							1.89859	2.98822	0.00602872
vertex response																5.76294	9.63726	4.4522	8.52571		-0.324261	-0.13196	1.47189	0.135651		-0.578292	-0.426177	0.906214	-0.0200543								2.29625	1.43456	0.569048	0.846073							1.78065	3.12176	-0.0370827
vertex response																4.85185	5.65363	0.501252	4.53155		-0.324891	-0.122654	1.60947	0.18351		-0.624155	-0.478586	0.92901	-0.0812699								2.37916	1.33859	0.467511	0.723747							1.98214	2.48861	0.0794678
vertex response																4.89445	6.54381	0.779648	5.4286		-0.325308	-0.1143	1.68322	0.218049		-0.649751	-0.507436	1.03292	-0.102188								2.36362	1.55927	0.628227	0.955334							1.8188	2.57944	0.04584
vertex response																5.0809	7.3008	1.10107	6.12131		-0.152258	-0.0556075	0.74158	0.284335		-0.588659	-0.447817	0.841153	-0.0569235								2.40179	1.45274	0.546944	0.834942							1.76146	2.2161	0.0757202
vertex response																5.27175	8.65449	1.70255	7.35071		-0.34483	0.126495	1.00703	0.79317		-0.611008	-0.487684	0.887743	-0.0940118								2.17696	1.61369	0.671103	1.03934							1.47413	2.0698	0.0501944
vertex response																5.68979	9.99808	2.38617	8.49915		-0.300749	0.110756	1.04007	0.802451		-0.644968	-0.528419	1.07289	-0.117396								2.37632	1.66761	0.683949	1.06707							2.71454	4.79506	0.590515
vertex response																6.19075	11.2737	3.13684	9.5692		-0.261886	0.0747348	1.01333	0.768326		-0.648219	-0.545367	1.22175	-0.122355								1.69905	1.25498	0.54676	1.20834							2.53819	4.79882	0.421422
vertex response																6.66747	12.2334	3.84305	10.3647		-0.219406	0.0625923	0.97447	0.719504		-0.645864	-0.536739	1.39166	-0.106178								1.77749	1.40384	0.614395	1.35669							2.20858	4.51812	0.22838
vertex response																7.04564	12.8564	4.45314	10.9011		-0.21593	-0.0188632	0.887746	0.523061		-0.599464	-0.503105	0.91793	-0.0986428								1.91758	1.47376	0.572716	0.936459							1.86968	3.95621	0.0870913
vertex response																5.34197	8.74091	4.17892	7.85453		-0.159432	-0.0265115	0.764598	0.397691		-0.59393	-0.511845	1.04881	-0.0952573								2.17279	1.61751	0.648508	1.05855							1.55887	3.40806	-0.0239379
vertex response																4.90282	7.85956	3.89695	7.196		-0.113646	-0.0387049	0.666404	0.281068		-0.598371	-0.518418	1.23626	-0.0963875								2.3628	1.70523	0.69074	1.11761							1.32499	2.99152	-0.105874
vertex response																5.28372	7.10647	1.02753	5.83642		-0.386613	0.131969	0.930972	0.755242		-0.587065	-0.490024	1.42889	-0.0748779								1.68274	1.17891	0.517683	1.08737							1.17413	2.74742	-0.155431
vertex response																5.33556	7.7374	1.30036	6.41152		-0.268343	0.0398665	0.994754	0.748058		-0.541827	-0.441115	1.50091	-0.0508187								1.77186	1.32454	0.580762	1.23285							1.15266	2.70347	-0.170121
vertex response																5.60164	8.7078	1.7639	7.19805		-0.230941	0.0296905	0.95615	0.682727		-0.507809	-0.397547	1.52578	-0.0323611								1.88317	1.41507	0.53009	0.904976							1.24885	2.84309	-0.174595
vertex response																5.98493	10.3296	2.59099	8.60902		-0.201164	0.00667555	0.882555	0.57767		-0.54769	-0.475665	1.11338	-0.0587641								2.06445	1.54921	0.599118	1.01389							1.33826	3.05999	-0.179927
vertex response																6.38215	11.4765	3.31157	9.60082		-0.165037	-0.00529279	0.792563	0.478301		-0.518282	-0.439524	1.23166	-0.0342473								1.57231	0.965688	0.403168	0.748319							1.4194	3.27311	-0.190131
vertex response																6.76362	12.3097	3.99427	10.3503		-0.421845	0.146851	0.882415	0.730904		-0.47266	-0.387002	1.32129	-0.013296								1.66026	1.11291	0.488405	0.966268							1.404	3.21081	-0.20471
vertex response																6.8396	12.432	4.22979	10.4624		-0.463154	0.1714	0.849209	0.725524		-0.423666	-0.333271	1.33586	0.000572825								1.73958	1.2416	0.544852	1.12096							1.40031	3.11821	-0.214144
vertex response																4.03992	6.4914	3.22503	6.05809		-0.495623	0.20155	0.847898	0.748806		-0.392646	-0.296716	1.31738	0.00788398								1.76624	1.26002	0.461234	0.809905							1.58072	3.49549	-0.16665
vertex response																3.76625	6.20501	2.98016	5.79931		-0.504142	0.234542	0.834473	0.773375		-0.3868	-0.297567	1.29081	0.00337287								1.64618	1.08244	0.398972	0.711657							1.58481	3.45306	-0.163043
vertex response																5.68256	8.33045	1.5761	6.68401		-0.47543	-0.0791151	1.56713	0.387764		-0.31277	-0.232013	1.12325	0.0315035								1.55912	0.949244	0.359992	0.646748							1.57564	3.27157	-0.155094
vertex response																5.82728	9.51384	2.12793	7.73238		-0.486234	-0.0651442	1.45443	0.409369		-0.321344	-0.246344	1.09525	0.0252976								1.53737	0.911125	0.362354	0.654024							1.60931	3.02225	-0.0849543
vertex response																6.06609	10.6393	2.76368	8.72827		-0.507704	-0.0282563	1.42343	0.473596		-0.286639	-0.224863	0.935986	0.0374787								2.19667	1.85769	0.519394	1.19722							1.66589	2.69268	0.00823773
vertex response																6.33925	11.4841	3.37399	9.51527		-0.512581	-0.00469047	1.35784	0.508857		-0.272969	-0.227679	0.838048	0.0353715								2.36166	1.78013	0.48586	1.0978							1.57202	2.71618	-0.0237965
vertex response																6.52111	11.8941	3.84066	9.939		-0.497364	0.00466126	1.22634	0.507092		-0.266545	-0.247572	0.741067	0.0221742								2.54019	1.70835	0.439519	1.00037							1.53986	2.34187	0.0329196
vertex response																3.6554	5.82799	2.88285	5.4034		-0.321453	-0.108788	1.61545	0.236565		-0.074073	0.0764349	0.61134	0.525556								2.59283	1.63234	0.421063	0.933357							1.44097	2.28373	0.0205819
vertex response																3.37684	5.61294	2.61531	5.16072		-0.337221	-0.104282	1.62749	0.259031		-0.0661688	0.0571822	0.728074	0.560933								2.55799	1.52454	0.413857	0.861802							1.37593	2.06116	0.0397813
vertex response																3.02337	5.33954	2.2785	4.84897		-0.373854	-0.102736	1.56498	0.28627		-0.00326613	0.0976287	0.796136	0.611342								2.64418	1.43471	0.35509	0.756769							2.74791	5.08988	0.589292
vertex response																5.47098	5.92686	0.717413	4.51469		-0.437689	-0.0897267	1.56216	0.34635		0.0812782	0.183639	0.826517	0.686793								2.50697	1.40511	0.415541	0.783336							2.59567	5.14811	0.422755
vertex response																5.59269	6.84584	1.02833	5.3064		-0.472261	-0.0870812	1.46944	0.372688		-0.0897437	0.115977	0.580618	0.525858								2.57934	1.34065	0.346184	0.690079							2.30896	4.96662	0.232302
vertex response																5.68089	7.83729	1.37413	6.14683		-0.303821	-0.118811	1.44955	0.15195		-0.0949516	0.0680088	0.679339	0.546463								2.41562	1.33493	0.427918	0.743544							2.11161	4.71962	0.138136
vertex response																5.73277	8.8948	1.79064	7.04501		-0.308448	-0.112337	1.53569	0.200732		-0.0983275	0.0411986	0.73783	0.555557								2.47748	1.2622	0.357782	0.642693							2.11912	4.85772	0.120067
vertex response																5.76943	9.87831	2.27233	7.8852		-0.311163	-0.110215	1.45704	0.217944		0.192436	0.320404	0.845369	0.808634								2.30595	1.3055	0.459053	0.732804							1.92612	4.39846	0.0657202
vertex response																5.91279	10.6777	2.82669	8.66247		-0.333658	-0.110709	1.44384	0.240297		-0.20538	-0.132235	0.934617	0.329771								2.42105	1.2291	0.366878	0.620729							1.5907	3.72376	-0.0398229
vertex response																2.73608	4.8669	1.9961	4.30267		-0.309704	0.135311	1.05534	0.802828		-0.256485	-0.172085	0.943548	0.292749								1.92864	1.39676	0.603223	0.895188							1.35114	3.24219	-0.103956
vertex response																2.49805	4.75078	1.7916	4.15958		-0.264709	0.113578	1.04632	0.788151		-0.434841	-0.303584	0.923649	0.144694								2.12993	1.39828	0.574942	0.8564							1.17214	2.8909	-0.147675
vertex response																5.28118	5.3377	0.566907	3.98338		-0.219996	0.0884297	0.992503	0.738833		-0.4729	-0.33212	0.912685	0.104462								1.98331	1.44601	0.61992	0.916926							1.06225	2.68013	-0.170472
vertex response																5.40631	6.08755	0.819745	4.61756		-0.178461	0.0520078	0.898228	0.647766		-0.051241	0.0574195	0.865843	0.475558								2.1956	1.49342	0.62639	0.925179							1.04863	2.6601	-0.185482
vertex response																5.57292	7.17173	1.15311	5.51863		-0.139182	0.0391956	0.811178	0.575792		-0.167686	-0.0648486	0.908053	0.379943								1.71131	1.34838	0.544581	0.83523							1.09584	2.76268	-0.199436
vertex response																5.604	8.18127	1.49129	6.32991		-0.366548	0.146528	1.00497	0.783092		-0.300103	-0.182353	0.922527	0.272652								1.9059	1.45553	0.613086	0.92163							1.16601	2.90313	-0.213687
vertex response																5.60219	9.14162	1.85664	7.12056		-0.186668	0.0255293	0.883054	0.612586		-0.401261	-0.255714	0.891576	0.184348								2.1792	1.56093	0.659562	0.988374							1.23064	2.98167	-0.229965
vertex response																5.50705	9.62368	2.08337	7.51262		-0.146262	0.01878	0.784493	0.527169		-0.503318	-0.349181	0.867596	0.0671								1.69137	1.32408	0.511407	0.81191							1.2871	2.96639	-0.241302
vertex response																2.21374	4.30927	1.49765	3.60657		-0.410232	0.167746	1.00451	0.7851		-0.544186	-0.394317	0.824269	0.00354059								1.93845	1.49511	0.60693	0.948867							1.37828	2.89837	-0.216326
vertex response																1.94436	4.11781	1.30305	3.38919		-0.464422	0.195831	1.02125	0.809027		-0.418529	-0.249511	0.855327	0.177436								1.6855	1.29669	0.477209	0.792927							1.39864	2.77758	-0.204603
vertex response																1.64307	3.80628	1.07726	3.02308		-0.504436	0.224862	1.03877	0.845056		-0.469849	-0.305327	0.82401	0.106534								1.44415	0.921307	0.317531	0.55808							1.48142	2.85269	-0.143353
vertex response																5.37947	6.47745	0.966057	4.9156		-0.520922	0.250343	1.04165	0.875749		-0.538934	-0.40119	0.803313	-0.00459697								1.47848	0.891024	0.325146	0.577373							1.42018	2.81333	-0.188909
vertex response																5.40249	7.14462	1.17688	5.44379		-0.514704	0.259998	1.05429	0.898936		-0.570174	-0.462542	0.831315	-0.0636006								1.56388	0.951744	0.382285	0.692404							1.51121	2.59043	-0.0473539
vertex response																5.39014	7.81912	1.37898	5.95696		-0.4991	0.245773	1.07191	0.915807		-0.525639	-0.402139	0.814449	0.0045538								1.67552	1.10963	0.481342	0.907807							1.52837	2.23352	0.0167042
vertex response																1.8307	3.92208	1.151	3.09764		-0.480235	-0.0734557	1.26443	0.387197		-0.535311	-0.433301	0.900572	-0.0196953								1.79905	1.3421	0.60351	1.20337							1.47706	2.4639	-0.00779032
vertex response																1.55289	3.68019	0.953484	2.79359		-0.496097	-0.049144	1.2617	0.43076		-0.531803	-0.451405	1.0073	-0.0345067								1.64682	1.22409	0.435382	0.748737							1.4353	2.23879	0.014816
vertex response																1.37403	3.51945	0.87806	2.65684		-0.5059	-0.0168476	1.23659	0.48118		-0.48833	-0.381962	0.970683	0.0394312								1.54308	1.06263	0.37038	0.650436							2.82563	5.40198	0.571579
vertex response																1.20947	3.3511	0.791158	2.47997		-0.508534	0.00112608	1.22585	0.509366		-0.467889	-0.367452	1.08562	0.0424253								1.51647	0.954639	0.340583	0.611371							2.70154	5.48084	0.434703
vertex response																4.21112	5.15007	0.801837	3.82148		-0.346821	-0.113522	1.31911	0.238334		-0.404617	-0.30236	1.17601	0.0648903								1.52327	0.917203	0.34888	0.633958							2.4281	5.26925	0.262305
vertex response																4.19984	5.45958	0.886479	4.05378		-0.388818	-0.109333	1.30825	0.274413		-0.33331	-0.234212	1.16396	0.0686525								2.37899	1.43858	0.462141	0.851766							2.23273	5.06877	0.158013
vertex response																4.12842	5.63976	0.930344	4.17439		-0.438984	-0.095876	1.23228	0.32228		-0.277059	-0.183535	1.08414	0.0665002								2.34128	1.38386	0.466761	0.816167							2.91528	5.68607	0.544007
vertex response																1.28715	3.43625	0.749073	2.45968		-0.278292	0.135361	1.06572	0.796994		-0.229431	-0.147915	0.948423	0.0692567								1.98169	1.35046	0.538194	0.875602							2.82384	5.78204	0.440737
vertex response																1.14161	3.30418	0.681693	2.3265		-0.239978	0.121719	1.02898	0.764618		-0.24634	-0.172835	0.940797	0.0588308								2.21218	1.35361	0.497924	0.818451							2.54355	5.52917	0.279128
vertex response																1.06743	3.22334	0.696726	2.3106		-0.181434	0.0898717	0.936389	0.687902		-0.237522	-0.186871	0.776481	0.0550415								1.87282	1.34293	0.565368	0.8809							2.13983	4.92837	0.115949
vertex response																0.994311	3.1679	0.668577	2.26749		-0.137525	0.0563366	0.827355	0.598051		-0.0946706	0.0372286	0.767805	0.565994								2.07544	1.35728	0.547869	0.847022							1.6558	3.99557	-0.0397284
vertex response																3.6907	4.43725	0.679342	3.27604		-0.119418	0.0331001	0.750836	0.528716		-0.0732699	0.0489512	0.817839	0.594768								1.80701	1.34929	0.584222	0.883346							1.43462	3.50887	-0.0908906
vertex response																3.70902	4.82464	0.785556	3.55686		-0.311148	0.153377	1.06988	0.793524		-0.0090115	0.0984636	0.838889	0.628982								1.95942	1.37798	0.585166	0.883556							1.45685	3.60508	-0.0969523
vertex response																3.79842	5.24247	0.849128	3.85382		-0.208929	0.122313	0.990386	0.72094		-0.099248	0.127242	0.666757	0.582408								1.59197	1.25127	0.526877	0.803214							1.30104	3.24557	-0.121345
vertex response																1.01717	3.20762	0.595458	2.19519		-0.141618	0.0803157	0.856168	0.619576		-0.102102	0.0660208	0.769244	0.595309								1.78125	1.3585	0.590696	0.877636							1.09118	2.80215	-0.162971
vertex response																0.9664	3.17385	0.583106	2.1893		-0.107779	0.0396887	0.729566	0.518594		-0.0998953	0.0526414	0.839851	0.622786								1.57875	1.24439	0.509987	0.772035							1.00041	2.62565	-0.183166
vertex response																0.946345	3.17527	0.611573	2.25456		-0.397645	0.186108	1.1257	0.835038		0.071581	0.195412	0.832911	0.699844								1.76074	1.36177	0.58502	0.86614							0.986067	2.61019	-0.200151
vertex response																2.9656	3.67144	0.592153	2.68306		-0.462228	0.211325	1.1998	0.887613		0.181829	0.359141	0.83013	0.837671								1.48418	1.1652	0.450634	0.695333							1.01595	2.6543	-0.217056
vertex response																3.24375	4.32631	0.688124	3.14812		-0.515169	0.237499	1.21095	0.923577		-0.0588015	0.0966733	0.872454	0.509181								1.4345	0.794182	0.299476	0.493308							1.07871	2.71527	-0.243796
vertex response																3.5368	4.95289	0.764872	3.59702		-0.52962	0.248425	1.20536	0.940188		-0.182435	-0.0267227	0.895821	0.409954								1.48558	0.806715	0.314689	0.51789							1.16022	2.75436	-0.260275
vertex response																0.964621	3.22511	0.501356	2.1639		-0.491785	0.225468	1.31244	0.940945		-0.297472	-0.131901	0.888722	0.310086								1.45705	1.1019	0.39677	0.643248							1.24397	2.74533	-0.264706
vertex response																0.948648	3.2518	0.480846	2.22614		-0.512708	0.230162	1.31995	0.955783		-0.364627	-0.193043	0.871213	0.243908								1.38836	0.945485	0.323495	0.547065							1.30713	2.69575	-0.252233
vertex response																0.905546	3.28323	0.436905	2.30646		-0.520396	0.227419	1.27343	0.953432		0.0221161	0.240312	0.846909	0.623326								1.39556	0.837126	0.29659	0.503128							1.3779	2.68922	-0.218134
vertex response																3.02685	4.06595	0.621072	2.92241		-0.525774	0.197862	1.29739	0.975136		-0.093704	0.116314	0.886458	0.536847								1.51314	0.869993	0.341566	0.582704							2.13608	4.15036	-0.00646477
vertex response																3.15111	4.47108	0.624439	3.17537		-0.521265	0.150549	1.31801	1.00051		-0.207726	-0.00345773	0.893882	0.4372								1.65016	1.03758	0.450324	0.795964							1.46735	2.74215	-0.143504
vertex response																3.14237	4.67229	0.582647	3.23152		-0.499984	0.0877743	1.32237	1.0227		-0.332937	-0.126794	0.877637	0.314432								1.77219	1.26809	0.584226	1.0766							1.46201	2.6637	-0.153848
vertex response																1.00656	3.33106	0.391825	2.21142		-0.335622	0.176516	1.14221	0.822206		-0.447939	-0.277522	0.830214	0.145607								1.55232	1.18092	0.416813	0.700312							2.07928	3.83024	-0.0721487
vertex response																0.979903	3.33056	0.360443	2.25499		-0.257436	0.152611	1.08921	0.762742		-0.497741	-0.354676	0.804488	0.0566068								1.49543	1.09787	0.380147	0.646165							2.1285	3.74777	-0.117567
vertex response																2.95159	4.23558	0.525878	2.95889		-0.15756	0.104032	0.911744	0.645242		-0.303072	-0.0401018	0.925232	0.415963								1.76125	1.29713	0.535128	0.880515							1.48938	2.66945	-0.108665
vertex response																2.94135	4.48783	0.494423	3.0442		-0.108231	0.050064	0.747133	0.524855		-0.36726	-0.13978	0.902996	0.309684								1.68113	1.27795	0.538494	0.856236							1.57009	2.43756	-0.0448377
vertex response																2.80702	4.54125	0.431115	2.93207		-0.0906642	-0.00347913	0.601395	0.406688		-0.450283	-0.284177	0.885929	0.146955								1.46921	1.13957	0.462341	0.757417							2.08224	3.58373	-0.120176
vertex response																1.03143	3.34582	0.258902	2.21969		-0.370066	0.188793	1.20413	0.851143		-0.475676	-0.347712	0.923581	0.0780394								1.65635	1.28533	0.547893	0.844568							2.14682	3.49154	-0.136836
vertex response																1.05705	3.31263	0.177833	2.16116		-0.317511	0.171082	1.2203	0.818843		-0.387256	-0.165961	0.977301	0.28698								1.38472	1.07607	0.427718	0.673501							2.21676	3.39533	-0.143347
vertex response																2.8432	4.48882	0.43083	3.02707		-0.428564	0.199641	1.31057	0.902813		-0.40816	-0.23416	1.01359	0.19672								1.32464	1.01969	0.390511	0.604403							2.96725	5.84311	0.510386
vertex response																2.69408	4.52177	0.398128	2.92966		-0.360646	0.163326	1.2962	0.836978		-0.351776	-0.190844	1.10956	0.192622								1.22319	0.758533	0.266919	0.422303							2.8979	5.95366	0.418315
vertex response																2.33316	4.41232	0.330422	2.78106		-0.485084	0.216991	1.36301	0.947345		-0.276306	-0.128087	1.09377	0.176364								1.34177	0.749783	0.277244	0.44143							2.67364	5.77392	0.296749
vertex response																1.88201	4.09769	0.261507	2.62916		-0.462473	0.185858	1.36472	0.915492		-0.0904877	0.0581771	0.87422	0.643417								1.49181	0.78405	0.31924	0.503021							2.31151	5.26429	0.145966
vertex response																1.44997	3.82419	0.193117	2.4129		-0.509534	0.171201	1.41571	0.949301		-0.0592502	0.0677888	0.87866	0.638826								1.5764	0.815344	0.358329	0.547501							1.95128	4.62467	0.0314695
vertex response																1.24798	3.64843	0.159785	2.32912		-0.536333	0.146078	1.48054	1.00338		-0.0934236	0.220669	0.666081	0.648787								1.2842	0.961052	0.349149	0.545953							2.8206	5.78515	0.367064
vertex response																1.0712	3.26538	0.105601	2.09001		-0.54074	0.108424	1.53213	1.0624		-0.100451	0.154302	0.760941	0.669299								1.27016	0.882294	0.306428	0.49154							2.72554	5.83704	0.29054
vertex response																1.3171	3.16859	0.236201	2.6009		-0.52572	0.0626766	1.55343	1.11587		-0.0994744	0.099201	0.852753	0.679832								1.29395	0.813839	0.280158	0.459125							2.413	5.41573	0.160359
vertex response																1.59407	3.65827	0.247054	2.66437		-0.221422	0.142513	1.09945	0.728171		-0.00730785	0.119509	0.861376	0.659212								1.52593	0.830052	0.335028	0.547733							2.02385	4.74514	0.0398801
vertex response																1.38958	3.65631	0.201254	2.46781		-0.166926	0.11789	0.971216	0.661013		0.0660388	0.230562	0.827963	0.731693								1.60557	0.906051	0.397653	0.642074							1.63438	3.97576	-0.0605018
vertex response																1.27727	3.63633	0.172259	2.36207		-0.118139	0.0637433	0.797068	0.54215		0.0339288	0.312193	0.831229	0.667271								1.71782	1.13101	0.532697	0.903929							1.32512	3.30808	-0.120595
vertex response																1.00634	3.19643	-0.0260136	2.0454		-0.0958929	0.00222489	0.621663	0.416452		-0.0432008	0.24223	0.882641	0.634622								1.7881	1.37485	0.67474	1.19629							1.16556	2.96648	-0.148445
vertex response																1.09321	3.24195	0.0231687	2.01475		-0.268461	0.141213	1.18607	0.755318		-0.144799	0.116199	0.908106	0.546804								1.27064	0.950491	0.359599	0.611309							2.53706	5.06985	0.352891
vertex response																1.34835	2.95687	0.24249	2.54804		-0.304242	0.127616	1.23563	0.758561		-0.222519	0.0198108	0.904509	0.463546								1.20464	0.859401	0.318125	0.517168							2.57642	5.31729	0.24291
vertex response																1.69119	3.56911	0.265348	2.75036		-0.368461	0.126959	1.29731	0.793163		0.04928	0.340059	0.742524	0.640408								1.17134	0.733118	0.264891	0.419072							2.43159	5.06951	0.125123
vertex response																1.04645	3.24189	-0.0752661	2.03091		-0.439666	0.121796	1.38002	0.840602		-0.071758	0.263744	0.911533	0.658981								1.26553	0.676378	0.255073	0.394326							1.18202	2.98998	-0.149552
vertex response																1.18188	3.28701	-0.0511415	1.91886		-0.497031	0.118209	1.49787	0.915313		-0.119327	0.20463	0.929095	0.623111								1.41637	0.697278	0.289051	0.430777							1.0693	2.75287	-0.175862
vertex response																0.822191	3.14359	-0.141692	2.4148		-0.530012	0.10995	1.60804	1.01069		-0.221498	0.0745204	0.940561	0.521869								1.54699	0.755485	0.338311	0.494612							0.988702	2.57504	-0.207595
vertex response																0.920264	3.21837	-0.146622	2.30508		-0.531254	0.0975175	1.69659	1.11562		-0.287707	0.0240591	0.994783	0.491863								1.19628	0.860889	0.311461	0.489383							1.01238	2.54478	-0.237614
vertex response																1.09893	3.32574	-0.138613	2.08877		-0.529937	0.0665551	1.69038	1.18023		-0.364013	-0.117069	0.961262	0.34215								1.18914	0.818186	0.287244	0.452062							1.08577	2.56418	-0.264092
vertex response																1.21914	3.35385	-0.107839	1.92307		-0.513118	0.123727	1.77174	1.16011		0.0260627	0.314714	0.67703	0.581749								1.61973	0.831694	0.391293	0.573805							1.17699	2.58421	-0.274701
vertex response																0.327129	2.26267	-0.113457	2.1688		-0.507145	0.108553	1.76595	1.23302		-0.274938	0.0824769	1.06891	0.565339								1.67039	0.970839	0.475576	0.725806							1.26002	2.57944	-0.271781
vertex response																0.37292	2.36592	-0.110713	2.25378		-0.168434	0.121056	1.00789	0.665687		-0.307622	-0.00381861	1.07606	0.460713								1.69305	1.17614	0.592907	0.963329							2.36439	4.7722	0.24767
vertex response																0.470527	2.5967	-0.108813	2.41409		-0.140629	0.0766682	0.883061	0.572128		-0.306444	-0.0613189	1.11904	0.355088								1.152	0.784026	0.281472	0.496738							2.33797	4.75308	0.14023
vertex response																0.585965	2.8221	-0.115777	2.51791		-0.110932	0.0023589	0.664986	0.419867		-0.24172	-0.00395905	1.13169	0.335296								1.12839	0.668099	0.2381	0.410147							2.31915	4.75429	0.0606732
vertex response																0.733346	3.02034	-0.135791	2.5001		-0.192844	0.113147	1.04519	0.667683		0.000150741	0.278804	0.627918	0.524142								1.20515	0.610328	0.232449	0.368798							1.34759	2.56078	-0.240098
vertex response																0.963654	3.20391	-0.181223	2.43634		-0.177377	0.059612	0.927533	0.563431		-0.260168	0.0946543	1.15859	0.556674								1.34779	0.613865	0.259716	0.379745							1.44923	2.52178	-0.181899
vertex response																1.1851	3.39155	-0.218611	2.25527		-0.239548	0.0988761	1.10874	0.670976		-0.261595	0.0576072	1.16261	0.489361								1.52343	0.66783	0.318636	0.43518							2.23095	4.46916	0.0431149
vertex response																0.366168	2.16578	-0.101869	2.18075		-0.240546	0.0467662	1.00767	0.579483		-0.255592	0.0284842	1.16538	0.424367								1.59893	0.756878	0.363917	0.505984							2.18653	4.34393	-0.031266
vertex response																0.532802	2.46064	-0.0950785	2.47129		-0.294377	0.0924614	1.18121	0.694775		-0.02261	0.249419	0.604367	0.488484								1.60138	0.661538	0.348175	0.440581							2.09992	4.09408	-0.0912569
vertex response																0.628149	2.732	-0.116562	2.61475		-0.334981	0.0604917	1.17561	0.661677		-0.0503259	0.228713	0.596581	0.471196								1.62996	0.77657	0.410397	0.533845							1.59496	2.42072	-0.0860119
vertex response																0.757273	2.8963	-0.141074	2.67414		-0.419149	0.0640553	1.34624	0.744707		-0.070361	0.193319	0.619913	0.439256								1.62209	0.976514	0.516063	0.740122							2.12822	3.96916	-0.0943629
vertex response																0.937255	3.05738	-0.18089	2.61343		-0.483979	0.0865788	1.53598	0.88628		-0.0768781	0.229177	0.593525	0.472347								1.56396	1.13585	0.603675	0.935459							2.08283	3.69581	-0.13841
vertex response																1.16117	3.25319	-0.246046	2.4914		-0.507386	0.0995158	1.64274	0.989537		-0.0911499	0.252843	0.58914	0.491042								1.62288	0.743376	0.43326	0.494329							2.1831	3.51619	-0.14635
vertex response																1.24608	3.39171	-0.264993	2.36044		-0.430139	0.0550177	1.39158	0.748219		-0.0923546	0.288718	0.587509	0.522996								1.5752	0.82233	0.467846	0.572889							1.38976	2.44802	0.231702
vertex response																1.12591	3.02539	-0.216202	2.70613		-0.455262	0.0817859	1.49453	0.854481		-0.0788708	0.0969482	0.912013	0.703939								1.48103	0.935022	0.520811	0.704127							1.35097	2.27336	0.175562
vertex response																1.21629	3.18754	-0.26673	2.60227		-0.482406	0.123394	1.64349	1.03067		-0.0475611	0.098363	0.89848	0.678171								1.35487	1.02662	0.566955	0.840656							1.18302	1.95782	0.0404405
vertex response																1.18119	2.91438	-0.201112	2.80576		-0.135429	0.0207117	0.763937	0.465714		-0.0904428	0.267113	0.764062	0.762216								1.08673	0.594358	0.206981	0.380431							1.2666	1.95513	-0.0395975
vertex response																7.33647	13.2515	4.98781	11.2572		-0.132287	-0.0309066	0.627568	0.36587		-0.0944291	0.195196	0.843765	0.767947								1.13334	0.525794	0.194015	0.344473							1.33481	2.11154	-0.0772333
vertex response																7.23858	13.0105	4.98782	11.0723		-0.179969	-0.0151234	0.746873	0.420557		-0.088483	0.155377	0.89954	0.766593								1.28046	0.528856	0.221872	0.339739							1.162	2.18164	0.139791
vertex response																6.97031	12.3705	4.95151	10.5905		-0.256211	-0.0121628	0.876258	0.467858		-0.00407119	0.150817	0.861058	0.692039								1.41692	0.560241	0.260907	0.363077							1.12774	2.03091	0.0830732
vertex response																6.57094	11.4572	4.81414	9.90471		-0.330702	0.00167358	1.04756	0.540691		0.0471336	0.246258	0.81275	0.745924								1.23173	0.454765	0.192203	0.309894							2.69496	5.75076	0.248146
vertex response																6.19086	10.5853	4.64785	9.26397		-0.383769	0.0252613	1.22965	0.630173		0.00598157	0.311718	0.846821	0.668704								1.36402	0.474841	0.225762	0.320833							2.45219	5.4081	0.154129
vertex response																4.1028	5.30717	0.492462	4.39633		-0.348036	0.000294421	1.08111	0.537868		0.0280454	0.333257	0.758327	0.632472								1.52858	0.551762	0.293419	0.367909							2.07029	4.77409	0.0273068
vertex response																7.25182	13.1131	4.84652	11.1277		-0.382386	0.0365491	1.21829	0.649438		0.0128434	0.324102	0.805716	0.649147								1.62648	0.644034	0.360857	0.427819							1.69498	4.06489	-0.0646585
vertex response																7.09045	12.7355	4.80569	10.8327		-0.214064	-0.0799021	0.585623	0.300164		-0.046107	0.294437	0.882963	0.661232								1.60259	0.558283	0.331068	0.369759							1.40684	3.46795	-0.115406
vertex response																6.72876	11.9501	4.67243	10.2332		-0.265482	-0.0551416	0.723633	0.369862		-0.105439	0.266609	0.941477	0.665446								1.63079	0.650388	0.394846	0.423128							1.2602	3.15263	-0.138033
vertex response																6.28773	10.9539	4.51593	9.51336							-0.162144	0.205297	0.974076	0.636945								1.54957	0.706181	0.440447	0.452425							2.70579	5.68636	0.260141
vertex response																5.79696	9.78889	4.35215	8.68871							-0.216719	0.146327	1.00508	0.603431								1.42394	0.783386	0.467944	0.535201							2.45712	5.26207	0.133334
vertex response																5.29345	8.69014	4.0967	7.8912							0.00199288	0.302566	0.736713	0.584929								1.28375	0.841222	0.488887	0.624667							2.10264	4.70606	0.0102887
vertex response																4.90292	7.92314	3.86871	7.30548							-0.0377741	0.288483	0.79282	0.587424								1.12151	0.879257	0.503844	0.719456							1.66967	3.91337	-0.10892
vertex response																7.03868	12.7592	4.51344	10.7864							-0.142051	0.257873	0.983022	0.670636								1.61029	0.644301	0.419814	0.402091							1.41463	3.42632	-0.140133
vertex response																6.71758	12.1466	4.32051	10.2764							-0.180414	0.222087	1.02332	0.660842								1.56276	0.649001	0.42984	0.397836							1.21042	3.01348	-0.161298
vertex response																6.22985	11.1571	4.13968	9.54107							-0.231701	0.163293	1.07192	0.635706								1.12298	0.408945	0.162356	0.295926							1.08031	2.66577	-0.199295
vertex response																5.751	10.0721	3.99986	8.81323							-0.258758	0.123279	1.10753	0.607234								1.26203	0.386425	0.180943	0.281117							1.03807	2.50672	-0.2292
vertex response																5.41483	9.15977	3.99351	8.23576							-0.202436	0.0767086	1.15896	0.400442								1.41267	0.409052	0.217831	0.291605							1.09553	2.47378	-0.250223
vertex response																5.0064	8.28061	3.82928	7.59918							-0.0381456	0.199004	0.641726	0.428764								1.52038	0.445078	0.26644	0.307324							1.18466	2.47759	-0.264003
vertex response																4.51038	7.36352	3.54458	6.85835							-0.0265281	0.235098	0.663505	0.478867								1.56102	0.496571	0.328261	0.324696							1.26713	2.48187	-0.268142
vertex response																4.012	6.63014	3.16533	6.21686							-0.228121	0.188005	1.12854	0.668318								1.61925	0.599801	0.393746	0.377742							1.33119	2.48547	-0.25288
vertex response																6.10303	11.1959	3.30555	9.21996							-0.236403	0.153008	1.15266	0.620419								1.36226	0.684833	0.438737	0.427668							2.29107	4.79119	0.0329311
vertex response																6.01021	11.0562	3.5532	9.21727							-0.216239	0.153746	1.19043	0.580482								1.22485	0.714147	0.441167	0.47665							2.12703	4.55869	-0.0179293
vertex response																5.44027	10.032	3.3628	8.50437							-0.196985	0.123127	1.18344	0.471823								1.07278	0.731641	0.439256	0.536661							1.8015	3.97849	-0.115087
vertex response																5.34199	9.58656	3.51295	8.35278							-0.0385276	0.189878	0.635561	0.419934								1.47419	0.460752	0.332473	0.289446							1.11461	2.55844	-0.21988
vertex response																3.53058	6.03316	2.73186	5.60696							-0.0307537	0.205682	0.624485	0.439355								1.53862	0.579588	0.396986	0.353561							1.18425	2.50705	-0.230212
vertex response																2.93518	5.44758	2.15887	4.95449							-0.0452097	0.184487	0.618527	0.422213								1.44185	0.637157	0.426729	0.383053							1.27885	2.46984	-0.243251
vertex response																5.50554	10.0026	2.37305	7.91056							-0.0701795	0.155021	0.635511	0.40365								1.4002	0.455449	0.336531	0.276763							1.36328	2.45519	-0.245051
vertex response																5.52049	10.3266	2.78387	8.3399							-0.0861363	0.169851	0.641257	0.423329								1.41574	0.514925	0.370247	0.30839							1.45575	2.44456	-0.204111
vertex response																5.23005	9.96865	2.86748	8.1649							-0.0975767	0.198777	0.639419	0.453027								1.40147	0.57617	0.402846	0.34173							2.13485	4.38432	-0.0463056
vertex response																4.86394	9.43808	2.69966	7.77011							-0.103939	0.236779	0.64188	0.492283								0.94084	0.169181	0.175365	0.123332							1.9666	3.98247	-0.117291
vertex response																2.1526	4.50589	1.48826	3.88951							-0.0654542	0.120914	0.926715	0.734579								0.983129	0.185131	0.179103	0.128633							1.73324	3.55479	-0.175726
vertex response																1.87743	4.22988	1.26008	3.59375							-0.0624086	0.104551	0.92218	0.709492								0.849016	0.154098	0.161199	0.10578							1.8966	3.58546	-0.161263
vertex response																4.91227	4.98446	0.52855	3.67819							-0.0998753	0.288241	0.648585	0.549427								0.947637	0.179178	0.177458	0.121751							0.912011	1.72326	-0.027876
vertex response																5.22691	5.86197	0.791655	4.40713							-0.0878213	0.278344	0.846651	0.843606								1.11426	0.314403	0.137851	0.253696							0.896441	1.69	-0.0689431
vertex response																5.39381	8.49711	1.59375	6.49358							-0.0775888	0.257858	0.90267	0.864356								1.28754	0.302829	0.162961	0.241379							1.09193	1.95132	-0.0831767
vertex response																5.29814	9.07107	1.8148	6.95155							-0.0654513	0.177204	0.920697	0.794036								1.42433	0.3446	0.205637	0.257644							1.26064	2.34254	-0.0890963
vertex response																5.14855	9.37881	1.99684	7.22269							-0.0275118	0.165064	0.880328	0.735894								1.3557	0.275452	0.172217	0.223706							1.30317	2.57566	-0.0768374
vertex response																5.00652	9.52157	2.18448	7.41684							-0.0791569	0.350071	0.824063	0.867365								1.44492	0.331958	0.222561	0.245869							0.965885	2.12902	0.129811
vertex response																4.66519	9.22031	2.21449	7.26728							-0.080642	0.317405	0.875877	0.895942								1.31136	0.637335	0.425487	0.378873							0.932802	2.00195	0.090569
vertex response																4.72324	9.33005	2.45654	7.53297							-0.0602939	0.29399	0.858634	0.626758								1.15884	0.626351	0.412715	0.381969							0.821947	1.71584	-0.00635605
vertex response																1.82848	4.04612	1.22896	3.33826							-0.0976414	0.286489	0.927127	0.657442								1.0312	0.637618	0.403709	0.422295							0.789236	1.60821	-0.0565765
vertex response																1.61897	3.86261	1.08168	3.14003							-0.121643	0.279341	0.964151	0.67331								0.887457	0.624517	0.386756	0.458607							1.32293	2.46358	-0.0979056
vertex response																1.45765	3.71835	0.974494	2.99886							-0.0628573	0.231406	0.74349	0.501134								1.33374	0.235273	0.191181	0.187205							1.30401	2.58786	-0.0804955
vertex response																4.91746	5.79111	0.832496	4.33592							-0.0876896	0.255574	0.833142	0.56261								1.41853	0.324989	0.242217	0.23074							0.898185	2.15339	0.134028
vertex response																5.06389	6.89144	1.14609	5.19311							-0.113585	0.265709	0.912791	0.613258								1.23865	0.590046	0.405644	0.349075							0.946961	2.17052	0.143167
vertex response																5.07039	7.67348	1.35586	5.77819							-0.144707	0.261664	0.991532	0.658778								1.11139	0.58927	0.401722	0.351208							0.660762	1.72329	0.0259479
vertex response																4.98852	8.29025	1.53121	6.23066							-0.183139	0.23975	1.08341	0.682813								1.13505	0.178491	0.164787	0.148819							0.695756	1.68313	0.00335508
vertex response																4.84312	8.6901	1.68246	6.54006							-0.210135	0.217302	1.11657	0.688098								1.24628	0.237817	0.198607	0.178159							0.619713	1.7498	0.0453572
vertex response																4.54622	8.71056	1.73812	6.5604							-0.0547167	0.16965	0.654398	0.408007								1.32938	0.371689	0.281624	0.235238							0.64008	1.75791	0.0415532
vertex response																4.57393	8.99865	1.94332	6.90159							-0.0572407	0.199655	0.686519	0.447217								1.25762	0.447561	0.325657	0.265638							0.520695	1.57261	0.042982
vertex response																1.34207	3.50069	0.891144	2.68928							-0.171233	0.256385	1.12212	0.698041								1.26477	0.529587	0.375605	0.312192							1.47877	3.47663	-0.181403
vertex response																1.24615	3.4478	0.842524	2.65562							-0.1868	0.236086	1.14462	0.687708								0.876462	0.147614	0.161706	0.122121							1.40808	3.29932	-0.178805
vertex response																1.14227	3.40309	0.784502	2.63282							-0.173073	0.229484	1.1885	0.650098								1.02943	0.188989	0.175392	0.140278							1.24807	2.92289	-0.193304
vertex response																4.12329	4.68951	0.650505	3.46192							-0.151673	0.227915	1.21284	0.588747								1.16031	0.287229	0.227083	0.182914							1.15057	2.66143	-0.208506
vertex response																4.57935	5.80824	0.917853	4.33175							-0.123172	0.239455	1.2134	0.516645								1.16	0.367889	0.270131	0.217847							1.559	3.55747	-0.178207
vertex response																4.54607	6.46007	1.07847	4.80268							-0.053117	0.138835	0.632915	0.376604								1.18072	0.413334	0.299915	0.241788							1.46001	3.24454	-0.200517
vertex response																4.60567	7.34312	1.26483	5.43333							-0.0452105	0.159349	0.623919	0.393406								0.894424	0.184732	0.162662	0.117303							1.40209	2.97518	-0.205393
vertex response																4.41088	7.77391	1.36664	5.71339							-0.0659052	0.116269	0.637011	0.36353								0.997979	0.242437	0.189321	0.149187							1.32621	2.69061	-0.209711
vertex response																4.46563	8.29588	1.5378	6.14572							-0.0888164	0.0983571	0.656162	0.359438								1.0567	0.300734	0.222409	0.175907							1.62145	3.57064	-0.181737
vertex response																1.06439	3.22724	0.730407	2.36881							-0.099325	0.11723	0.663057	0.381648								1.26676	0.240476	0.144487	0.209788							1.57698	3.30564	-0.204226
vertex response																1.02888	3.25792	0.708919	2.42562							-0.106825	0.146113	0.666555	0.412967								1.26812	0.212281	0.147812	0.191049							0.66329	1.46579	-0.112189
vertex response																4.12928	5.9071	0.965362	4.35276							-0.119271	0.168968	0.675339	0.445002								1.39764	0.267635	0.198442	0.210268							0.733809	1.56626	-0.115211
vertex response																4.11487	6.33297	1.01431	4.61251							-0.121507	0.21743	0.688097	0.50599								0.977578	0.585788	0.385966	0.368108							1.00898	1.98726	-0.0920948
vertex response																4.22121	7.01849	1.157	5.10437							-0.108606	0.287101	0.707225	0.592676								0.867329	0.565092	0.366348	0.382376							1.23405	2.44865	-0.0658316
vertex response																0.930766	3.19854	0.631129	2.3312							-0.0595321	0.32291	0.926637	0.934962								1.21097	0.176301	0.145644	0.163402							1.30111	2.60976	-0.045193
vertex response																0.892084	3.23095	0.587318	2.37794							-0.0500091	0.275876	0.925083	0.891251								1.34901	0.232844	0.181278	0.191626							0.518663	1.36517	-0.0885308
vertex response																3.8323	5.55206	0.871323	4.04633							-0.029709	0.235532	0.896529	0.828467								1.04823	0.562207	0.387849	0.338901							0.594222	1.40239	-0.0974276
vertex response																3.71065	5.61029	0.83876	4.02924							-0.0639776	0.369292	0.902195	0.9433								0.978088	0.566026	0.385023	0.351125							0.508525	1.2945	-0.130583
vertex response																0.905528	3.20042	0.56853	2.28679							0.00798068	0.248487	0.824544	0.779415								1.15649	0.165529	0.150767	0.149661							1.3146	2.64794	-0.0687645
vertex response																0.870484	3.26534	0.499152	2.37683							-0.0980644	0.184245	0.755951	0.457064								1.08385	0.47491	0.333187	0.283355							1.31544	2.67496	-0.0485009
vertex response																3.5317	5.13565	0.759078	3.69199							-0.111265	0.202431	0.80925	0.496486								1.08696	0.533237	0.37155	0.319695							0.39784	1.35448	-0.0547538
vertex response																3.32916	5.07157	0.67341	3.5361							-0.131582	0.222616	0.889596	0.551951								0.868981	0.138918	0.144615	0.126879							0.455437	1.35675	-0.0690667
vertex response																3.06686	4.92115	0.564308	3.28993							-0.149587	0.235565	0.968092	0.605071								0.958063	0.145285	0.144341	0.131607							0.328853	1.12005	-0.122566
vertex response																0.852151	3.31323	0.38475	2.41327							-0.162688	0.241424	1.04013	0.648128								0.817497	0.260919	0.167137	0.141276							0.402096	1.17526	-0.133
vertex response																0.82347	3.32023	0.301184	2.44366							-0.0857375	0.158156	0.70501	0.416193								0.94055	0.319645	0.21618	0.182968							0.40289	1.44085	-0.0212447
vertex response																3.07232	4.73496	0.549859	3.20277							-0.161638	0.249746	1.09468	0.676008								1.05758	0.404453	0.283242	0.236221							0.397247	1.39791	-0.0286826
vertex response																2.8174	4.65056	0.451471	2.98593							-0.150064	0.259831	1.13051	0.686521								0.808303	0.217902	0.149576	0.119545							0.202918	1.05556	-0.098295
vertex response																2.47994	4.52107	0.349382	2.73516							-0.133585	0.267907	1.16437	0.674801								0.934882	0.269129	0.18937	0.153304							0.241656	1.06262	-0.12074
vertex response																2.14324	4.40353	0.266456	2.56914							-0.110565	0.277984	1.19782	0.63763								0.947901	0.527503	0.365398	0.328237							0.411754	1.44489	-0.00703668
vertex response																1.77803	4.24646	0.197919	2.4498							-0.0871226	0.288489	1.21944	0.577318								0.8929	0.533982	0.369657	0.340714							0.589832	1.38826	-0.123556
vertex response																1.42226	4.02683	0.138445	2.36138							-0.101808	0.0607634	0.649275	0.323479								0.87844	0.42057	0.281921	0.25486							0.705284	1.51681	-0.105294
vertex response																1.1111	3.75788	0.0853635	2.29364							-0.121586	0.066828	0.665585	0.341337								0.88407	0.477014	0.327877	0.30187							0.982442	1.93782	-0.0742295
vertex response																0.899311	3.52906	0.0546614	2.26558							-0.134526	0.0983752	0.677877	0.382711								0.691912	0.273681	0.155279	0.147488							1.21886	2.33995	-0.0407381
vertex response																0.916211	3.32457	0.312137	2.32776							-0.148197	0.135181	0.696751	0.442912								0.807487	0.35289	0.223178	0.206338							1.36049	2.41436	0.00249306
vertex response																0.892581	3.30159	0.234039	2.33459							-0.142394	0.190226	0.721968	0.524516								0.699035	0.374537	0.232737	0.23148							1.52709	2.49329	0.0462057
vertex response																2.66285	4.52674	0.391038	2.83434							-0.109385	0.283989	0.752372	0.6405								0.699107	0.411224	0.269394	0.272159							1.6395	2.5543	0.0750104
vertex response																2.41188	4.44861	0.334981	2.71439							-0.0745134	0.378348	0.798504	0.770554								0.561877	0.317296	0.170943	0.185222							0.499538	1.2817	-0.135834
vertex response																2.04406	4.28369	0.263728	2.56788							-0.025527	0.372021	0.919245	0.955835								0.54862	0.362495	0.219136	0.237619							0.480043	1.22558	-0.125049
vertex response																1.64034	4.04699	0.19968	2.43294							-0.0109151	0.310217	0.898986	0.89551																		1.3245	2.6484	-0.0348238
vertex response																1.25228	3.72557	0.137999	2.31177							-0.0502635	0.438406	0.908722	0.974572																		1.34864	2.63299	-0.016691
vertex response																0.911921	3.38709	0.079513	2.22947							-0.0442769	0.415373	0.927573	0.98831																		1.44022	2.6317	0.0278581
vertex response																0.762896	3.27858	0.0473383	2.22626							-0.12473	0.14055	0.768506	0.428502																		1.58962	2.58872	0.0788536
vertex response																0.90554	3.24759	0.14923	2.26176							-0.144826	0.168326	0.855597	0.488748																		0.21716	0.966723	-0.140744
vertex response																1.03954	2.96524	0.207784	2.50473							-0.158356	0.188641	0.933499	0.543676																		0.299016	1.01996	-0.133165
vertex response																1.08462	3.21083	0.178186	2.43903							-0.163352	0.20547	1.00207	0.592994																		0.378723	1.06398	-0.126988
vertex response																1.03476	3.35729	0.134555	2.30394							-0.157577	0.220158	1.05406	0.629486																		0.634769	1.33494	-0.0979187
vertex response																0.773678	3.10739	0.0799243	2.19873							-0.139811	0.235972	1.0896	0.649648																		0.759085	1.50165	-0.0873411
vertex response																0.87866	3.15505	0.0102648	2.17579							-0.112758	0.256118	1.12048	0.65368																		0.906713	1.63763	-0.0682581
vertex response																0.864649	3.18421	0.0735116	2.23894							-0.0820901	0.278788	1.1539	0.63781																		1.13651	1.92619	-0.0368083
vertex response																0.695726	3.06533	-0.0645323	2.29295							-0.0575501	0.3024	1.18806	0.603688																		1.34363	2.08543	-0.000510446
vertex response																0.787703	3.11506	-0.0443849	2.23272							-0.147381	0.0223621	0.641324	0.294784																		1.60167	2.2877	0.0545367
vertex response																0.342634	2.62117	-0.111241	2.24929							-0.168207	0.0345654	0.654962	0.321433																		1.77515	2.20472	0.0814457
vertex response																0.451216	2.79831	-0.105147	2.33575							-0.18134	0.0619038	0.670705	0.371596																		0.499453	1.15916	-0.106135
vertex response																0.649781	3.00768	-0.111825	2.37192							-0.178433	0.108494	0.698134	0.453546																		0.604536	1.16547	-0.0841542
vertex response																0.770989	3.11156	-0.0912632	2.267							-0.181168	0.106735	0.699154	0.475871																		0.738431	1.36546	-0.0791375
vertex response																0.934208	3.20295	-0.0858069	2.13635							-0.161441	0.149065	0.72644	0.503642																		1.6793	2.54581	0.0859568
vertex response																0.248251	2.16744	-0.138824	2.02453							-0.146383	0.169933	0.726823	0.540432																		1.72162	2.45888	0.102055
vertex response																0.298494	2.37734	-0.127711	2.15853							-0.0843327	0.283456	0.76755	0.68312																		0.801754	1.31682	-0.0800995
vertex response																0.401308	2.6311	-0.111765	2.32209							-0.0290998	0.399858	0.837093	0.84926																		0.904355	1.43486	-0.0703824
vertex response																0.521109	2.8415	-0.109414	2.41105							-0.0198889	0.433533	0.919244	0.981193																		1.01703	1.43949	-0.0646539
vertex response																0.592752	2.95425	-0.108667	2.4251							-0.145409	0.100723	0.766877	0.402379																		1.31068	1.68837	-0.0251423
vertex response																0.259938	1.95794	-0.13333	1.94856							-0.155439	0.115894	0.814709	0.435364																		1.58593	1.85069	0.010694
vertex response																0.25103	2.06975	-0.137373	1.98508							-0.166663	0.135053	0.885762	0.484483																		3.23099	3.14497	-0.223998
vertex response																3.32708	4.78328	0.487556	4.10122							-0.169019	0.155888	0.955062	0.535114																		3.11974	2.90186	-0.198506
vertex response																3.61759	4.40655	0.302768	3.51708							-0.162054	0.176246	1.00982	0.577192																		2.98253	2.67478	-0.186677
vertex response																2.86192	3.82905	0.307482	3.16147							-0.146495	0.187746	1.03653	0.596397																		3.05539	3.33385	-0.217567
vertex response																2.10269	3.05055	0.287361	2.59936							-0.116948	0.203033	1.0562	0.601865																		2.99464	3.07936	-0.201113
vertex response																3.65495	3.8775	0.131071	2.88279							-0.0796724	0.23477	1.09117	0.60479																		2.91125	2.86305	-0.185958
vertex response																3.01061	3.5652	0.142691	2.71443							-0.218027	0.00186106	0.613327	0.292013																		2.89574	2.74878	-0.188325
vertex response																2.3174	3.01566	0.134386	2.33024							-0.218301	0.0272003	0.62529	0.345919																		2.70325	3.04522	-0.176841
vertex response																5.25164	9.18834	3.63369	8.17721							-0.199181	0.0605409	0.642431	0.414161																		2.77509	2.93174	-0.178223
vertex response																4.96599	8.49754	3.59729	7.72829							-0.168406	0.113154	0.688105	0.491799																		2.8653	2.66753	-0.18484
vertex response																4.59537	7.74905	3.45906	7.17773							-0.111589	0.170156	0.686815	0.559924																		2.7229	2.80883	-0.17082
vertex response																4.16064	7.01448	3.20424	6.5652							-0.0200435	0.279918	0.732502	0.694882																		2.68139	2.6244	-0.172238
vertex response																3.85877	6.53945	2.99628	6.12785							-0.176063	0.0822527	0.818659	0.426028																		2.43151	2.2648	-0.158761
vertex response																3.44153	3.41865	0.00839267	2.39962							-0.177409	0.101143	0.88835	0.474617																		2.28251	2.8064	-0.138057
vertex response																3.01011	3.26377	0.00558354	2.31209							-0.166852	0.128699	0.955877	0.525064																		2.42011	2.64267	-0.142052
vertex response																2.46587	2.88632	-0.0107021	2.0409							-0.156432	0.153811	1.00002	0.560581																		2.24579	2.25397	-0.131017
vertex response																5.03205	9.31951	3.11904	8.01086							-0.193626	0.0443056	0.797479	0.406016
vertex response																4.9577	8.99918	3.20025	7.89849							-0.180182	0.0679601	0.870518	0.45714
vertex response																4.67675	8.41212	3.11081	7.53325							-0.147103	0.121303	0.961819	0.52446
vertex response																4.47709	7.85934	3.17024	7.20815							-0.212276	0.000855535	0.761246	0.37294
vertex response																4.11182	7.19382	3.01775	6.68685							-0.183807	0.0234206	0.834104	0.421944
vertex response																3.60421	6.39365	2.69356	5.94925
vertex response																3.0908	5.85655	2.22165	5.39052
vertex response																2.86956	2.94046	-0.0940094	1.96484
vertex response																2.60498	2.85866	-0.0817362	1.93139
vertex response																4.73129	9.12089	2.71811	7.64411
vertex response																4.49144	8.6199	2.6434	7.38146
vertex response																4.63522	8.56919	2.91016	7.53392
vertex response																2.54897	5.20117	1.76586	4.67982
vertex response																1.97473	4.48065	1.31012	3.89283
vertex response																1.7785	4.32566	1.14786	3.73842
vertex response																4.04441	8.42798	1.78518	6.49111
vertex response																4.11923	8.51264	2.0359	6.80902
vertex response																4.29261	8.58056	2.33336	7.12321
vertex response																1.76811	4.12875	1.1727	3.48527
vertex response																1.60485	4.00227	1.05463	3.34853
vertex response																1.42018	3.77021	0.940813	3.08712
vertex response																4.20043	8.28075	1.562	6.14614
vertex response																4.06095	8.26187	1.60807	6.19873
vertex response																3.40422	7.59291	1.33288	5.66273
vertex response																1.39321	3.68151	0.931178	2.96895
vertex response																1.26977	3.60836	0.850453	2.89741
vertex response																4.09858	7.48161	1.25659	5.41559
vertex response																4.00015	7.69322	1.32977	5.60046
vertex response																3.11538	6.87635	0.967868	4.83449
vertex response																2.88503	6.89573	0.934895	4.90325
vertex response																1.06918	3.44419	0.727412	2.7102
vertex response																0.93576	3.38545	0.634028	2.65874
vertex response																3.9805	6.55294	1.02869	4.71285
vertex response																3.86292	6.84444	1.07058	4.88338
vertex response																3.25741	6.40034	0.865355	4.40503
vertex response																2.6384	5.82771	0.592144	3.80568
vertex response																0.943162	3.2801	0.646694	2.47766
vertex response																0.859037	3.31968	0.555894	2.55351
vertex response																3.64879	5.92183	0.854638	4.17969
vertex response																3.26572	5.80142	0.744589	3.94784
vertex response																2.78417	5.48375	0.562626	3.54703
vertex response																2.38284	5.21236	0.410519	3.22377
vertex response																0.784095	3.33304	0.438803	2.58697
vertex response																3.23361	5.3116	0.661453	3.6116
vertex response																2.8732	5.05639	0.519078	3.2684
vertex response																2.46306	4.91623	0.389061	3.00805
vertex response																2.0659	4.819	0.270804	2.84212
vertex response																1.69965	4.61211	0.171599	2.67097
vertex response																1.41305	4.44324	0.11202	2.62102
vertex response																1.15884	4.19519	0.0757582	2.58903
vertex response																0.950956	3.88288	0.0544021	2.54024
vertex response																0.707632	3.32538	0.311331	2.63748
vertex response																0.749089	3.29953	0.243326	2.51933
vertex response																2.56809	4.69276	0.387876	2.87871
vertex response																2.25444	4.59096	0.300802	2.70351
vertex response																1.89693	4.46482	0.209934	2.55635
vertex response																1.55796	4.29859	0.142358	2.46459
vertex response																1.25919	4.08333	0.0890932	2.41043
vertex response																1.00963	3.81218	0.0571661	2.37691
vertex response																0.786727	3.44831	0.0445102	2.35589
vertex response																0.576992	3.25548	0.181308	2.72638
vertex response																0.747348	3.24988	0.17213	2.46359
vertex response																0.58424	2.56777	0.14638	2.35196
vertex response																0.576598	2.64791	0.113706	2.27451
vertex response																0.578584	2.76158	0.0790713	2.20587
vertex response																0.660245	3.00609	0.0567011	2.18992
vertex response																0.648953	3.09591	0.0422137	2.2425
vertex response																0.582914	3.16435	0.0942998	2.59745
vertex response																0.762325	3.19946	0.116947	2.38502
vertex response																0.72473	2.67845	0.172528	2.41174
vertex response																0.767001	2.89236	0.133367	2.32122
vertex response																0.709598	2.93307	0.0943046	2.22455
vertex response																0.655857	2.92858	0.0687759	2.17587
vertex response																0.439615	2.95324	-0.0448116	2.53539
vertex response																0.60876	3.08061	0.012617	2.45655
vertex response																0.706405	3.15686	0.0774816	2.40923
vertex response																0.350522	2.75203	-0.100415	2.38041
vertex response																0.513123	2.94147	-0.0714632	2.40016
vertex response																0.588087	3.02766	-0.0329869	2.4029
vertex response																0.239209	2.47512	-0.118812	2.14066
vertex response																0.246096	2.5001	-0.122597	2.17082
vertex response																0.35039	2.69236	-0.112578	2.30315
vertex response																0.52829	2.91808	-0.0916785	2.34852
vertex response																0.142641	2.01649	-0.173307	1.82617
vertex response																0.118023	2.02908	-0.179246	1.81604
vertex response																0.205602	2.32806	-0.141517	2.04846
vertex response																0.184791	2.37279	-0.131584	2.07424
vertex response																0.176495	1.7444	-0.171624	1.72138
vertex response																0.148961	1.91028	-0.176497	1.77634
vertex response																0.0972934	1.9269	-0.191193	1.72853
vertex response																1.68429	2.42631	0.219489	2.05351
vertex response																1.27744	1.91625	0.152575	1.62165
vertex response																0.871174	1.37629	-0.0214875	0.982269
vertex response																0.605666	1.16261	-0.151283	0.620436
vertex response																0.45246	1.11953	-0.243114	0.429512
vertex response																0.380481	1.1544	-0.300227	0.346813
vertex response																1.7197	2.38878	0.123549	1.87881
vertex response																1.23409	1.83122	-0.0208057	1.2775
vertex response																0.83108	1.45665	-0.148522	0.818547
vertex response																0.561019	1.32811	-0.260328	0.546966
vertex response																0.409073	1.29236	-0.333374	0.393522
vertex response																0.36172	1.28705	-0.358499	0.339829
vertex response																1.74346	2.29271	-0.0542967	1.56528
vertex response																1.10919	1.74931	-0.171153	1.00901
vertex response																0.748021	1.49734	-0.253211	0.696256
vertex response																0.566776	1.43181	-0.314145	0.55066
vertex response																0.461967	1.38571	-0.350324	0.451342
vertex response																4.30097	7.99725	2.73094	7.15138
vertex response																4.21467	7.75259	2.77717	7.02373
vertex response																3.94995	7.24566	2.71341	6.6611
vertex response																3.57716	6.63017	2.52984	6.13497
vertex response																3.32959	6.2277	2.38833	5.77101
vertex response																2.12995	2.41298	-0.170558	1.52745
vertex response																1.37141	1.91359	-0.234336	1.08484
vertex response																0.911733	1.62358	-0.288307	0.781657
vertex response																0.656033	1.48545	-0.327062	0.602094
vertex response																0.518682	1.43133	-0.366321	0.493599
vertex response																4.05807	8.09227	2.2661	6.89962
vertex response																4.2076	8.07911	2.52077	7.06587
vertex response																3.90128	7.58023	2.36138	6.73739
vertex response																3.67768	7.15837	2.32275	6.46902
vertex response																3.34168	6.60839	2.18582	6.03098
vertex response																2.91312	5.89376	1.96717	5.38912
vertex response																2.15096	4.96295	1.37984	4.43177
vertex response																1.88903	4.52206	1.21378	3.95923
vertex response																1.0458	1.65361	-0.338825	0.797096
vertex response																3.52464	7.80306	1.62267	6.19441
vertex response																3.8098	7.99069	1.94996	6.58614
vertex response																3.64346	7.62434	1.92456	6.45389
vertex response																3.72197	7.54132	2.09341	6.55493
vertex response																1.85634	4.73266	1.12967	4.20705
vertex response																1.63425	4.3187	1.02297	3.75524
vertex response																1.42925	3.88454	0.931196	3.23561
vertex response																3.18197	7.42764	1.3031	5.68323
vertex response																3.08246	7.26525	1.31836	5.73427
vertex response																3.28628	7.37962	1.54992	6.03796
vertex response																1.35143	4.08867	0.8301	3.53385
vertex response																1.23378	3.81101	0.79274	3.19536
vertex response																2.57759	6.45301	0.718934	4.43944
vertex response																2.62748	6.69322	0.841161	4.80326
vertex response																2.53351	6.67668	0.867009	4.99824
vertex response																0.985154	3.54518	0.650732	2.90483
vertex response																0.858442	3.4408	0.563023	2.79597
vertex response																2.37581	5.93086	0.541007	3.89401
vertex response																2.14657	5.91963	0.495487	3.97254
vertex response																1.97401	5.9013	0.486548	4.17035
vertex response																1.61314	5.43732	0.349536	3.9496
vertex response																1.27767	4.86748	0.239003	3.64531
vertex response																0.970231	4.29511	0.1501	3.37747
vertex response																0.7774	3.39505	0.481861	2.75369
vertex response																2.15797	5.30689	0.361524	3.27739
vertex response																1.92404	5.34859	0.316235	3.3553
vertex response																1.69698	5.27029	0.277564	3.42766
vertex response																1.40692	4.97445	0.218757	3.42302
vertex response																1.03035	4.31408	0.125062	3.14232
vertex response																0.744994	3.72459	0.0771547	2.97754
vertex response																0.669375	3.38354	0.370206	2.84778
vertex response																1.8472	4.95345	0.231923	2.95157
vertex response																1.6169	4.86351	0.182977	2.9432
vertex response																1.36522	4.67164	0.136296	2.9385
vertex response																1.09604	4.29004	0.0952862	2.85715
vertex response																0.801445	3.67707	0.061361	2.67234
vertex response																0.566887	3.17269	0.0463976	2.62211
vertex response																0.523415	3.3141	0.235794	2.93178
vertex response																0.448884	2.50289	0.101102	2.29464
vertex response																0.552803	2.93434	0.0549843	2.36349
vertex response																0.481628	2.88131	0.0455737	2.46537
vertex response																0.39006	3.22304	0.131238	3.00176
vertex response																0.468998	2.46152	0.118553	2.28249
vertex response																0.530622	2.73728	0.0687289	2.2317
vertex response																0.577498	2.91659	0.0479064	2.227
vertex response																0.362918	3.13691	0.0724065	2.91757
vertex response																0.291457	2.91909	-0.0499159	2.74038
vertex response																0.342471	3.03459	0.00594601	2.81361
vertex response																0.243583	2.68852	-0.110641	2.47966
vertex response																0.216005	2.76522	-0.0992761	2.65376
vertex response																0.108538	2.2972	-0.156516	2.1303
vertex response																0.132349	2.46031	-0.144686	2.34622
vertex response																-0.012919	1.73743	-0.229694	1.54884
vertex response																0.0179625	1.89582	-0.204793	1.70955
vertex response																0.0765303	2.13483	-0.171167	1.93948
vertex response																0.0491017	1.59616	-0.22262	1.49566
vertex response																0.0290948	1.74417	-0.221418	1.56427
vertex response																0.411353	1.03927	-0.340733	0.213673
vertex response																0.428402	0.843406	-0.366126	0.105599
vertex response																0.358605	1.21697	-0.336748	0.321779
vertex response																0.362235	1.26228	-0.369872	0.299728
vertex response																0.370592	1.25827	-0.40634	0.250254
vertex response																0.381742	1.17349	-0.420911	0.190601
vertex response																0.363505	1.34565	-0.380405	0.350319
vertex response																0.352076	1.34849	-0.399628	0.323604
vertex response																0.345289	1.36326	-0.446951	0.270913
vertex response																0.342361	1.32644	-0.467047	0.220231
vertex response																0.384212	1.37725	-0.394138	0.366738
vertex response																0.365204	1.3812	-0.447754	0.306466
vertex response																0.340177	1.35826	-0.484558	0.238697
vertex response																0.429932	1.39511	-0.408928	0.39314
vertex response																0.41168	1.32482	-0.453022	0.30986
vertex response																3.56814	7.31235	2.00869	6.3983
vertex response																3.37448	7.0237	1.93044	6.19771
vertex response																3.04534	6.52983	1.79639	5.83872
vertex response																2.70736	5.98531	1.64961	5.41021
vertex response																2.38104	5.47368	1.4696	4.94852
vertex response																0.521082	1.35526	-0.402373	0.434429
vertex response																3.21059	7.21007	1.54203	5.98486
vertex response																3.18286	7.03101	1.63015	5.9877
vertex response																2.73293	6.40404	1.41708	5.56331
vertex response																2.3335	5.83376	1.24216	5.17129
vertex response																2.12688	5.41605	1.19253	4.87146
vertex response																1.9462	5.00429	1.14233	4.49228
vertex response																1.67882	4.61296	0.987954	4.10301
vertex response																2.63908	6.79801	0.98396	5.25354
vertex response																2.76252	6.80788	1.16535	5.47265
vertex response																2.41577	6.25956	1.05287	5.20018
vertex response																1.99124	5.66728	0.884577	4.87465
vertex response																1.84251	5.40432	0.862448	4.76983
vertex response																1.80231	5.03503	0.980022	4.53816
vertex response																1.59906	4.70262	0.886215	4.22617
vertex response																1.35337	4.27439	0.784595	3.79745
vertex response																1.19855	3.97451	0.73001	3.44518
vertex response																2.32317	6.42873	0.773714	4.89808
vertex response																2.11418	6.07397	0.729645	4.77223
vertex response																1.75953	5.53028	0.619194	4.53257
vertex response																1.366	4.97664	0.48473	4.32493
vertex response																1.10416	4.64707	0.363866	4.17149
vertex response																1.10882	3.99315	0.653005	3.52908
vertex response																0.964497	3.73547	0.596927	3.24096
vertex response																0.882835	3.54956	0.570606	2.97846
vertex response																2.15056	6.24427	0.618002	4.59534
vertex response																1.93467	5.93158	0.528032	4.411
vertex response																1.62018	5.43122	0.431542	4.18582
vertex response																1.14919	4.65846	0.28341	3.86217
vertex response																0.899848	4.31446	0.248939	3.95247
vertex response																0.65669	3.93064	0.156983	3.84881
vertex response																0.799205	3.64941	0.485979	3.24538
vertex response																0.746257	3.51715	0.458512	3.0576
vertex response																0.730076	3.8238	0.107428	3.31025
vertex response																0.693023	3.88517	0.124051	3.59056
vertex response																0.550853	3.69244	0.0922668	3.67052
vertex response																0.514558	3.38478	0.276756	3.14126
vertex response																0.456198	3.04025	0.0403099	2.83713
vertex response																0.450903	3.2947	0.0346126	3.25093
vertex response																0.466812	3.46665	0.0443586	3.47662
vertex response																0.329471	3.2438	0.135274	3.19752
vertex response																0.401572	2.4519	0.0998327	2.36408
vertex response																0.41729	2.65843	0.0597991	2.43333
vertex response																0.444872	2.85409	0.0435209	2.55744
vertex response																-0.0526079	1.59091	-0.251976	1.42059
vertex response																0.400127	1.03085	-0.411883	0.137343
vertex response																0.385804	0.847759	-0.458789	0.0229776
vertex response																0.354863	1.25021	-0.457689	0.188997
vertex response																0.353282	1.06522	-0.470638	0.0915288
vertex response																0.331215	1.33615	-0.48963	0.209714
vertex response																0.327278	1.20069	-0.493992	0.131272
vertex response																0.29393	0.942957	-0.509134	-0.0139997
vertex response																0.360553	1.31849	-0.484105	0.239855
vertex response																0.339634	1.22514	-0.499576	0.157216
vertex response																1.85737	5.28856	0.939404	4.73473
vertex response																1.82449	5.15713	0.958557	4.64685
vertex response																1.53909	5.14482	0.631571	4.52484
vertex response																1.51076	5.00068	0.678466	4.48697
vertex response																1.512	4.81349	0.762204	4.36553
vertex response																1.30709	4.41455	0.701771	4.00105
vertex response																1.24078	4.26582	0.687768	3.84527
vertex response																1.361	4.97524	0.507928	4.3803
vertex response																1.21524	4.7484	0.455121	4.2784
vertex response																1.13797	4.50933	0.490675	4.18848
vertex response																1.08579	4.29213	0.533578	4.00721
vertex response																1.07421	4.09553	0.592819	3.73686
vertex response																0.978266	3.89101	0.571975	3.48097
vertex response																0.990283	4.47786	0.319542	4.10672
vertex response																0.798179	4.13391	0.258428	3.99188
vertex response																0.760313	3.98597	0.313978	3.93576
vertex response																0.764925	3.87489	0.380346	3.76303
vertex response																0.788232	3.74056	0.451227	3.45503
vertex response																0.721892	3.60776	0.432255	3.26689
vertex response																0.443738	3.53356	0.0725969	3.72794
vertex response																0.385989	3.47586	0.0872716	3.79984
vertex response																0.457012	3.56784	0.178961	3.77566
vertex response																0.476539	3.52666	0.232106	3.59653
vertex response																0.581335	3.51581	0.329471	3.33134
vertex response																0.240295	2.97778	-0.0312704	3.36701
vertex response																0.260554	3.30391	0.104049	3.62028
vertex response																0.292832	3.2837	0.128654	3.44613
vertex response																0.365046	2.62435	0.0498693	2.55461
vertex response																0.269717	3.32921	0.0929769	3.6971
vertex response
vertex response
vertex response
vertex response
vertex response
vertex response
vertex response
vertex response
vertex response
vertex response
vertex response
vertex response
vertex response
vertex response
vertex response
vertex response
vertex response
vertex response
vertex response
vertex response
vertex response
vertex response
vertex response
vertex response
vertex response
vertex response
vertex response
vertex response
vertex response
vertex response
vertex response
vertex response
vertex response
vertex response
vertex response
vertex response
vertex response
vertex response
vertex response
vertex response
vertex response
vertex response
vertex response
vertex response
vertex response
vertex response
vertex response
vertex response
vertex response
vertex response
vertex response
vertex response
vertex response
vertex response
vertex response
vertex response
vertex response
vertex response
vertex response
vertex response
vertex response
vertex response
vertex response
vertex response
vertex response
vertex response
vertex response
vertex response
vertex response
vertex response
vertex response
vertex response
vertex response
vertex response
vertex response
vertex response
vertex response
vertex response
vertex response
vertex response
vertex response
vertex response
vertex response
vertex response
vertex response
vertex response
vertex response
vertex response
vertex response
vertex response
vertex response
vertex response
vertex response
vertex response
vertex response
vertex response
vertex response
vertex response
vertex response
vertex response
vertex response
vertex response
vertex response
vertex response
vertex response
vertex response
vertex response
vertex response
vertex response
vertex response
vertex response
vertex response
vertex response
vertex response
vertex response
vertex response
vertex response
vertex response
vertex response
vertex response
vertex response
vertex response
vertex response
vertex response
vertex response
vertex response
vertex response
vertex response
vertex response
vertex response
vertex response
vertex response
vertex response
vertex response
vertex response
vertex response
vertex response
vertex response
vertex response
vertex response
vertex response
vertex response
vertex response
vertex response
vertex response
vertex response
vertex response
vertex response
vertex response
vertex response
vertex response
vertex response
vertex response
vertex response
vertex response
vertex response
vertex response
vertex response
vertex response
vertex response
vertex response
vertex response
vertex response
vertex response
vertex response
vertex response
vertex response
vertex response
vertex response
vertex response
vertex response
vertex response
vertex response
vertex response
vertex response
vertex response
vertex response
vertex response
vertex response
vertex response
vertex response
vertex response
vertex response
vertex response
vertex response
vertex response
vertex response
vertex response
vertex response
vertex response
vertex response
vertex response
[truncated: 59 more columns]

## Sheet: S2b Event Related
SUBJECT 1
lffa		mean response
	faces	2.93297	1.39083	1.48449	1.68127	1.53731	1.39075	1.44579	1.41394	1.51042	1.40369	1.58792	1.75786	1.96273	2.25377	2.0529	1.55293	1.65219	1.81964	1.92628	1.448	1.54535	1.74334	2.01037	1.56763	1.81986	2.01979	2.34036	1.98762	2.31793	2.5973	2.80432	1.59157	1.79986	2.10841	2.43841	2.61459	1.49931	1.60098	1.75632	1.98374	2.33553	2.69579	1.50696	2.02858	2.33337	2.37481	2.74258	2.12859
	bodies	0.784792	1.46604	1.28144	1.07896	1.10723	1.51772	1.44059	1.49835	1.40415	1.48509	1.33088	1.15643	0.957996	0.797034	0.779745	1.16703	1.08274	1.03472	1.02394	1.42237	1.28091	1.21425	1.17028	1.35774	1.2551	1.14732	1.04935	1.06483	0.940987	0.684869	0.593981	0.794171	0.634003	0.584502	0.640972	0.698414	1.17947	0.966869	0.85182	0.819155	0.86657	0.936445	1.27117	1.03008	1.05405	1.13345	1.08978	1.17246
	objects	1.08413	1.30844	1.19778	1.06029	1.11774	1.4131	1.31251	1.32949	1.21462	1.30049	1.17204	1.07339	1.00238	0.991239	0.950738	1.16633	1.06091	0.988068	0.95887	1.35662	1.19845	1.09267	1.02865	1.18039	1.09073	1.04876	1.0258	1.0263	1.03242	1.08142	1.17013	0.933745	0.750533	0.687396	0.722172	0.761984	1.27167	1.03134	0.896916	0.844315	0.864661	0.926107	1.29543	0.955889	0.974745	1.01833	1.03662	1.0318
	scenes	0.810152	0.404599	0.409999	0.37805	0.460468	0.634625	0.500674	0.432316	0.330138	0.378896	0.314664	0.299084	0.332211	0.363334	0.425922	0.678723	0.516953	0.39882	0.34646	0.698739	0.514184	0.364515	0.293342	0.334042	0.276694	0.232438	0.202614	0.255725	0.265755	0.408537	0.47032	0.534571	0.373811	0.297295	0.300794	0.322137	0.857098	0.626041	0.466141	0.371637	0.343505	0.37564	0.858029	0.33253	0.331049	0.268853	0.258639	0.222761
rffa		mean response
	faces	2.84555	3.06858	3.14364	3.16435	2.88415	2.96974	3.05455	2.33641	2.16023	2.78073	2.78256	2.83503	2.65011	2.42668	2.09542	2.72517	2.67579	2.52472	3.14667	3.15958	3.1749	3.24737	3.21792	3.11151	3.07765	3.01211	2.95481	3.10204	2.89061	2.51864	2.13924	1.85666	2.92968	2.85081	2.78695	2.73014	2.95905	2.76209	2.56332	2.00905	2.80313	2.72236	2.69185	3.49066	3.49003	3.51231	3.5556	3.58265
	bodies	1.8341	1.47073	1.35103	1.28171	1.57162	1.46858	1.34139	1.37433	1.36195	1.66258	1.72673	1.53712	1.56179	1.56175	1.51162	1.91293	1.83745	1.81421	1.76734	1.71487	1.57644	1.40833	1.27203	1.19401	1.76958	1.68025	1.59903	1.24936	1.2031	1.23267	1.24307	1.25857	1.79149	1.73826	1.72555	1.80441	1.31365	1.35399	1.39964	1.34736	1.85688	1.92446	2.00725	2.15131	2.01402	1.86633	1.72979	1.64526
	objects	1.8766	1.77652	1.66775	1.60816	1.87643	1.77829	1.66245	1.67909	1.66182	1.97306	2.03336	1.84229	1.84935	1.83933	1.77719	2.20037	2.10815	2.06156	2.06155	2.0094	1.87714	1.72012	1.60014	1.53436	2.07253	1.98257	1.90325	1.5829	1.54717	1.56567	1.56191	1.56053	2.11816	2.06512	2.05115	2.12866	1.64073	1.6732	1.71027	1.64191	2.21852	2.30517	2.37362	2.4839	2.33146	2.1751	2.03626	1.95272
	scenes	0.932114	0.990668	0.907986	0.864954	1.20167	1.10236	0.968133	1.23249	1.25063	1.38106	1.50695	1.2753	1.36231	1.42059	1.42027	1.77475	1.68391	1.69171	0.965631	0.961784	0.950589	0.876835	0.832925	0.829391	1.00999	1.04224	1.1033	0.874125	0.921845	1.05312	1.14113	1.1935	1.14868	1.25691	1.40966	1.61414	0.993705	1.10214	1.21083	1.25635	1.37933	1.66622	1.91707	1.06027	1.01874	0.976991	0.936087	0.910867
Leba		mean response
	faces	0.446625	0.449565	0.473112	0.497557	0.796523	0.705068	0.71729	0.926817	1.079	0.818006	0.544539	0.815809	1.03042	0.999578	1.17106	1.17443	1.30149	1.28782	1.3648	1.39175	0.924595	0.967994	1.2804	1.25911	1.48299	1.61346	1.69636	1.72003	0.95555	1.49439	1.70548	1.91675	2.05804	1.35051	1.8589	2.18221	1.62545	2.01518	2.074	1.855	1.87521	1.90211	1.80599	1.66548	1.69135	1.68159	2.06265	2.00245
	bodies	2.62399	2.58289	2.56115	2.72238	2.86166	2.71193	2.96543	3.03971	3.06451	3.08822	2.50304	2.55674	2.86499	2.71903	3.29291	3.23959	3.18087	3.01518	2.84778	2.70845	3.14624	3.17823	3.31705	3.31346	3.39253	3.32575	3.15476	2.92117	3.12509	3.46024	3.53182	3.49932	3.32343	3.38098	3.70484	3.71103	3.61511	4.19552	4.09504	4.21244	4.06316	3.84382	4.13913	3.63843	3.42599	3.76553	4.15841	3.87373
	objects	1.90025	1.89719	1.89375	1.91391	1.91476	1.9135	1.94474	1.91987	1.91284	1.97298	1.88063	1.90015	1.92696	1.93101	1.99625	1.95229	1.92353	1.91726	1.93048	1.95115	2.01998	1.96392	2.19817	2.0947	2.02444	1.97181	1.93682	1.91575	2.08213	2.24418	2.1932	2.11853	2.04495	2.39801	2.50293	2.38887	2.57649	3.31792	3.273	3.26197	3.18371	3.05263	3.19638	2.85201	2.71506	2.92995	3.028	2.84009
	scenes	0.527664	0.550185	0.567002	0.480608	0.516504	0.571465	0.392338	0.436107	0.471577	0.339218	0.587598	0.652023	0.574607	0.633243	0.291009	0.344515	0.416122	0.509553	0.60298	0.69033	0.309682	0.325849	0.281357	0.274059	0.290041	0.350077	0.431618	0.522556	0.30487	0.276889	0.283883	0.323335	0.390052	0.362676	0.36992	0.376393	0.4042	0.894844	0.926983	0.816617	0.826604	0.838055	0.784752	0.717637	0.718068	0.721515	0.754711	0.743966
reba		mean response
	faces	3.57765	3.42782	3.27642	3.9265	3.33746	3.35503	3.20173	3.06067	2.95648	2.89446	2.82628	3.51263	3.76675	4.06222	3.18714	2.91767	3.3613	2.88607	2.63038	3.42394	3.13172	2.77405	2.24157	2.21798	3.40005	3.19698	3.03509	2.89573	2.75058	2.51245	2.43846	2.31956	3.75788	4.01412	4.10267	4.09977	3.07193	2.32631	2.12141	3.58584	3.05134	2.4091	2.07064	3.85844	3.50801	2.56033	2.29917	2.01733
	bodies	5.50147	5.7456	6.07971	5.32412	5.58718	5.584	5.6937	5.84373	5.95805	6.00014	5.94099	5.56762	5.44351	5.21573	7.57553	7.1169	7.95491	7.29305	7.02362	8.21211	7.78714	7.24168	5.22195	5.14414	5.67734	5.72512	5.77351	5.832	5.82224	5.57133	5.41984	5.27448	5.70514	5.38605	5.51205	5.01434	6.67294	5.68912	5.60844	7.81466	7.08458	6.31328	6.03077	8.47886	8.02971	6.82489	6.56227	6.23323
	objects	4.67525	5.07403	5.36948	4.84768	4.19113	4.30362	4.45117	4.67817	4.95389	5.26108	5.45981	4.34093	4.57805	4.7638	5.32642	5.00492	5.45352	4.95014	4.65323	5.52005	5.16635	4.75756	4.06207	4.19256	4.2556	4.12448	4.09438	4.17537	4.31428	4.34339	4.65986	4.79911	4.57102	4.68251	4.75341	4.62176	5.29651	4.3837	4.10571	5.89965	5.20269	4.40954	4.0496	6.12178	5.74016	4.57664	4.30389	4.00378
	scenes	1.45066	2.1076	2.59104	1.32823	0.953645	1.11058	1.46257	1.87088	2.28692	2.67266	2.90861	0.968849	1.08933	1.0611	1.80637	1.95452	1.60244	1.83516	1.85265	1.45117	1.56591	1.71981	1.69744	1.85019	0.89118	0.927634	1.08538	1.34077	1.6326	1.84834	2.2357	2.39951	0.882275	0.929159	0.825633	0.803817	1.93735	2.28242	2.4278	1.69981	1.94675	2.14393	2.12141	1.42122	1.63879	1.94238	1.86401	1.76783
lppa		mean response
	faces	-0.110901	0.248833	0.481229	0.72335	0.925569	1.10229	1.06431	0.709233	0.983253	1.17364	-0.0449373	0.0114309	-0.0682949	0.0340015	0.265726	0.521031	0.719911	0.875731	0.982551	0.863043	0.775205	0.817994	0.864597	0.922741	1.05199	-0.220864	-0.103524	0.0188478	-0.259992	-0.175834	-0.137334	0.190736	0.365237	0.542289	0.784048	0.454045	0.715087	0.390476	0.640716	0.803478	0.23989	0.3146	0.517183	0.736222	0.278402	0.436732	0.641357	0.763488
	bodies	0.260146	0.947908	1.32933	1.70159	2.00571	2.25056	2.21026	1.45824	1.90237	2.23205	0.792617	0.875312	0.57874	0.830267	1.18185	1.53469	1.79801	1.98545	2.09453	1.92119	1.66843	1.61632	1.69841	1.68528	1.81128	0.557509	0.735134	0.924163	0.345028	0.539824	0.646519	1.1509	1.36945	1.57335	1.87636	1.42607	1.77365	1.31956	1.64855	1.82768	1.07589	1.18774	1.45551	1.71715	1.07738	1.29097	1.54609	1.70337
	objects	0.630646	0.859777	1.23626	1.57853	1.86439	2.09487	2.15065	1.12025	1.51266	1.83225	1.07121	1.14904	0.623066	0.995829	1.337	1.63908	1.87321	2.04256	2.13699	2.09765	2.01627	1.958	2.04035	1.99347	2.10524	0.865092	1.05911	1.26002	0.429622	0.731419	0.910609	1.45071	1.63788	1.81888	2.0311	1.75668	1.99532	1.70239	1.95223	2.06966	1.49567	1.59988	1.83211	2.01616	1.47918	1.6874	1.91541	2.02586
	scenes	1.43162	1.98502	2.45461	2.78662	2.97937	3.03418	3.03816	1.99221	2.39666	2.68772	2.77279	2.84908	1.84216	2.50964	2.88096	3.06428	3.11805	3.08782	2.90646	2.69857	2.12981	2.15966	2.1136	2.20842	2.21401	2.4817	2.78475	3.01803	1.60428	2.17972	2.53036	3.11768	3.12835	3.01382	3.04469	2.71255	2.89132	2.46477	2.62696	2.55016	2.1486	2.25114	2.38263	2.38375	2.06186	2.17326	2.23141	2.20452
rppa		mean response
	faces	-0.238453	0.0699616	0.0287416	0.0352472	-0.00199998	-0.0172131	-0.0634032	-0.121477	-0.0116314	-0.0583071	-0.0985741	-0.14434	-0.200822	-0.225747	-0.258564	-0.147644	-0.163005	-0.0208608	-0.0711964	-0.122895	-0.158086	-0.19492	-0.247312	-0.258973	-0.0135851	0.00398828	-0.290737	-0.280516	-0.0347848	-0.0671992	-0.096252	-0.170579	-0.183943	-0.226029	-0.270042	-0.104823	-0.0887328	-0.0999867	-0.179175	-0.225961	-0.25322	-0.252569	-0.070771	-0.0321764	-0.312436	-0.303331	-0.305084	-0.0823412
	bodies	0.023002	0.404394	0.371797	0.384844	0.361813	0.342163	0.2763	0.180299	0.409484	0.37087	0.305998	0.21833	0.10814	0.0468735	0.0028553	0.423467	0.427711	0.430981	0.428162	0.409048	0.321583	0.221696	0.0916364	0.0280469	0.408903	0.423526	0.0147994	-0.0495977	0.383478	0.35859	0.330073	0.347642	0.373125	0.371009	0.334918	0.341075	0.376961	0.409234	0.410129	0.337859	0.214614	0.152955	0.363487	0.409064	0.145987	0.0652552	-0.0308737	0.347737
	objects	0.494952	0.753438	0.777867	0.87698	0.829694	0.78369	0.707437	0.600939	1.01278	0.972345	0.875042	0.755566	0.617648	0.519997	0.525185	1.22589	1.25508	1.04678	1.12414	1.15344	1.02018	0.869941	0.705224	0.583967	0.907911	0.966565	0.663171	0.526738	0.827036	0.755685	0.701392	1.09063	1.17737	1.23811	1.23247	0.904915	0.997069	1.11533	1.24396	1.1731	0.979424	0.844742	0.864441	0.950854	0.955428	0.795096	0.634571	0.756998
	scenes	1.19594	1.54212	1.69343	1.73862	1.76442	1.70945	1.59422	1.42594	1.87813	1.95285	1.88606	1.73334	1.5226	1.34672	1.36831	2.2554	2.35498	1.68358	1.97927	2.19423	2.1039	1.92998	1.67931	1.47706	1.24014	1.42764	1.59996	1.32252	1.05012	0.88914	0.800593	1.86798	2.13119	2.37538	2.45107	1.31752	1.54015	1.87027	2.37281	2.34175	2.1135	1.91559	1.17382	1.35276	2.11371	1.83324	1.52254	0.909583
SUBJECT 2
lffa		mean response
	faces	1.69429	2.44429	2.54065	2.10646	2.20033	2.20465	2.33199	2.47041	2.61858	2.72682	2.57311	2.25218	2.84396	2.76518	2.6006	2.04184	2.12352	2.15423	2.21564	2.27589	2.34457	2.45093	2.04808	2.20258	2.59749	2.74264	2.2806	2.45745	2.82154	2.79609	2.69617	2.09303	2.16684	2.1844	2.08112	2.19518	2.23743	2.30082	2.37878	2.42043	1.74067	1.79825	2.42361	2.48487	1.87206	1.95954	2.65052	2.7866
	bodies	1.19187	1.54129	1.55202	1.44147	1.39477	1.44558	1.45246	1.46101	1.48476	1.52974	1.5885	1.65959	1.53473	1.56071	1.60105	1.44918	1.4154	1.40124	1.3794	1.3683	1.37742	1.39309	1.71268	1.68661	1.4281	1.47461	1.65518	1.62356	1.50879	1.53764	1.57759	1.48796	1.43188	1.40036	1.51694	1.45894	1.39545	1.35703	1.34361	1.33717	1.77212	1.78064	1.35576	1.36937	1.63574	1.65982	1.43803	1.48124
	objects	0.6761	1.37772	1.36934	1.25756	1.12998	1.21513	1.21507	1.22559	1.24427	1.24979	1.26339	1.23096	1.20528	1.20351	1.18768	1.35349	1.23517	1.18157	1.10182	1.06068	1.06987	1.0918	1.00139	1.09475	1.13528	1.17849	1.04758	1.1134	1.18851	1.17161	1.14724	1.37481	1.23481	1.16931	1.39197	1.23906	1.11931	1.02507	0.990339	0.968223	0.78003	0.848422	1.0184	1.02779	0.758131	0.858965	1.11627	1.16345
	scenes	0.281456	0.976627	0.995262	0.645906	0.547833	0.683233	0.754956	0.828688	0.896683	0.923961	0.874537	0.701964	0.906628	0.878463	0.80141	0.517811	0.464936	0.471683	0.456281	0.486015	0.571322	0.652141	0.460214	0.57925	0.748525	0.845128	0.572811	0.683342	0.874406	0.846147	0.790481	0.441746	0.401813	0.400694	0.387948	0.341825	0.352781	0.359527	0.422627	0.403155	0.209301	0.272993	0.528886	0.537126	0.23387	0.334993	0.712687	0.821427
rffa		mean response
	faces	2.41954	1.9102	1.95135	2.20655	2.40499	1.96772	2.51692	2.2855	2.49557	2.3199	2.57066	2.23539	2.51014	2.2526	2.45727	2.3931	2.47395	2.91581	2.726	2.94183	2.73945	2.6245	3.00559	2.8922	2.64575	2.58835	2.84636	2.68814	2.71466	2.49315	2.67114	2.7114	2.55168	2.68705	2.73012	2.72195	2.82731	3.03333	2.92692	3.14373	3.38463	3.22395	3.05419	3.55673	3.44712	3.22693	2.99175	3.71635
	bodies	1.29724	1.03161	0.98637	1.07332	1.21	1.15793	1.30573	1.42069	1.60296	1.34339	1.35127	1.15894	1.25921	1.07269	1.15842	1.05685	1.05877	1.09949	1.10934	1.13619	1.23524	1.36787	1.21012	1.35575	1.52529	1.67946	1.53441	1.67477	1.69135	1.57195	1.45997	1.34657	1.12362	1.22733	1.11974	1.16457	1.08977	1.09117	1.08512	1.13478	1.19067	1.23932	1.41669	1.28479	1.28044	1.44565	1.56267	1.57363
	objects	1.05354	1.41898	1.3598	1.39866	1.48844	1.44616	1.56137	1.64265	1.78927	1.68713	1.70915	1.53895	1.62951	1.45926	1.54113	1.42813	1.39658	1.35549	1.38973	1.38153	1.4913	1.60564	1.43506	1.57649	1.73053	1.8497	1.73967	1.85275	1.89226	1.87413	1.80211	1.70734	1.49847	1.59618	1.45966	1.52747	1.37958	1.31355	1.34164	1.32991	1.3222	1.41278	1.6206	1.36105	1.3962	1.63138	1.77198	1.56429
	scenes	0.334061	0.173574	0.247626	0.293041	0.3213	0.321089	0.336725	0.362201	0.403252	0.0807374	0.0848937	0.135716	0.112318	0.188793	0.152759	0.222235	0.254209	0.277692	0.280943	0.285337	0.318503	0.348434	0.305056	0.354617	0.396292	0.438615	0.456117	0.492883	0.65817	0.0598462	0.0731824	0.097417	0.183007	0.14076	0.204102	0.174316	0.236401	0.248983	0.247964	0.266262	0.29538	0.319366	0.411413	0.374847	0.36985	0.481593	0.548803	0.556012
leba		mean response
	faces	0.949547	0.324952	0.30056	0.355059	0.313421	0.254752	0.227939	0.305731	0.280405	0.668083	0.459506	0.342285	1.07143	1.11384	1.0957	1.08539	1.44685	1.58385	0.340137	0.296847	0.226841	0.153599	0.0757328	0.222613	0.116281	0.977863	0.813618	0.600012	0.381713	1.17105	1.05092	0.852612	1.18993	1.19067	1.25992	1.38381	1.37816	1.52944	1.73571	1.69997	0.0697995	0.0334584	0.0141731	0.277941	0.220047	0.135983	0.0698359	0.0397528
	bodies	2.73468	1.91583	1.97907	1.62957	1.83919	2.00098	2.07486	2.03301	2.07962	2.26528	2.10604	2.07545	2.57475	2.58522	2.52083	2.41246	2.67994	2.77464	1.57051	1.7987	2.01	2.16449	2.27846	2.14854	2.23443	2.58039	2.43748	2.27321	2.14901	2.71982	2.61245	2.41852	2.69998	2.66057	2.73747	2.97977	2.77764	2.9972	2.74415	3.01864	2.44296	2.50422	2.52242	1.7219	1.98208	2.23346	2.34314	2.37559
	objects	1.57071	0.349653	0.397987	0.198084	0.28443	0.375403	0.431098	0.456798	0.486283	0.836432	0.602191	0.524271	1.36641	1.42283	1.35824	1.25763	1.43569	1.47253	0.243647	0.300456	0.356142	0.410437	0.422271	0.482594	0.444184	1.2762	1.05432	0.807344	0.59576	1.5703	1.36623	1.06517	1.60197	1.58119	1.55917	1.65818	1.51126	1.59664	1.45205	1.56956	0.470023	0.478835	0.486645	0.367031	0.398216	0.43069	0.431782	0.458287
	scenes	0.087456	0.100834	0.0452328	0.245286	0.137423	0.0115082	-0.0728461	0.002956	-0.0638919	0.14047	0.0685148	-0.0161425	0.294066	0.31095	0.310284	0.310361	0.267666	0.247529	0.306252	0.189243	0.0473973	-0.118533	-0.232911	-0.143475	-0.22841	0.202596	0.136228	0.0477985	-0.0497919	0.308229	0.260497	0.204622	0.333765	0.339546	0.291429	0.240877	0.266739	0.228918	0.229055	0.214279	-0.124738	-0.231817	-0.307819	0.294415	0.149746	-0.0258695	-0.193048	-0.310868
reba		mean response
	faces	1.52237	2.67165	2.4957	2.76451	2.71239	2.63866	2.55619	2.44736	2.02033	2.14971	2.77437	2.79765	2.75466	2.70105	2.6373	2.57977	2.50244	2.38668	2.32809	2.285	0.197491	0.273179	0.0834611	0.203693	0.202637	0.0247532	0.116713	0.153598	0.092325	0.0875859	0.119513	0.0915455	0.0391977	0.130749	0.11123	0.0561746	0.0016117	0.156992	0.101197	0.03498	-0.0110556	0.22993	0.170246	0.0934554	0.0299338	0.267282	0.177964	0.0959288
	bodies	2.73089	2.76746	2.55943	2.9251	2.91456	2.84179	2.72062	2.55069	2.45261	2.51275	2.90627	2.93545	3.01682	3.05948	3.01436	2.91104	2.76312	2.5416	2.44171	2.31811	1.92003	1.9597	1.75727	1.81322	1.75671	1.64028	1.63476	1.63173	1.505	1.52774	1.46664	1.39249	1.35027	1.38995	1.29495	1.22691	1.21503	1.25225	1.15516	1.10704	1.11739	1.26391	1.13957	1.05871	1.04041	1.17993	1.06644	1.01585
	objects	1.673	1.79557	1.65779	1.88495	1.86396	1.81134	1.74586	1.65389	1.61596	1.67731	1.91435	1.90709	1.9271	1.92922	1.89891	1.84695	1.77721	1.66941	1.63051	1.54719	0.712618	0.559547	0.687467	0.441291	0.2888	0.643233	0.434637	0.215634	0.0378743	0.436063	0.236345	0.0643451	-0.0481327	0.261046	0.0900947	-0.0359605	-0.104429	0.129918	-0.00658663	-0.0931978	-0.130037	0.181776	0.0481892	-0.0533416	-0.108729	0.131649	0.0248488	-0.0501128
	scenes	0.0760257	0.0683736	0.0837463	0.0288354	0.0449116	0.0577896	0.0703087	0.0760248	0.339818	0.310699	0.0411468	0.00898896	0.0123181	0.0281638	0.0454469	0.060777	0.0683796	0.0659556	0.0583498	0.0589689	0.108247	0.066471	0.167057	0.0726244	0.0343615	0.237548	0.136153	0.0306197	-0.0451187	0.203197	0.098003	0.00390394	-0.0746614	0.15404	0.0540112	-0.0323714	-0.110691	0.0906094	0.00652463	-0.0693415	-0.136588	0.12084	0.03521	-0.0363201	-0.102766	0.0656651	-0.00596483	-0.0723374
lppa		mean response
	faces	0.221098	0.669142	0.668556	0.642881	0.660675	0.539305	0.605481	0.638504	0.631458	0.654339	0.665667	0.663827	0.639716	0.65899	0.482899	0.538767	0.595968	0.412448	0.470879	0.610158	0.58317	0.622776	0.602763	0.578274	0.635919	0.610735	0.666888	0.65745	0.651158	0.664362	0.504879	0.55046	0.608583	0.392186	0.453248	0.53158	0.510876	0.478355	0.571388	0.548708	0.442537	0.398088	0.643899	0.612771	0.669771	0.653983	0.626837	0.647954
	bodies	0.283705	0.684881	0.665272	0.697839	0.691177	0.682217	0.697306	0.558629	0.501831	0.622569	0.68385	0.660286	0.684949	0.689557	0.571567	0.62985	0.672521	0.570692	0.624286	0.453923	0.403878	0.553379	0.493373	0.418913	0.605409	0.556203	0.696404	0.662973	0.692889	0.700293	0.536225	0.591973	0.656152	0.473788	0.509154	0.36252	0.330276	0.320397	0.507522	0.42032	0.332311	0.347839	0.651196	0.614632	0.710372	0.694382	0.675491	0.685465
	objects	0.642558	1.14163	1.11485	1.13899	1.14617	1.04106	1.09683	0.984392	0.895867	1.08152	1.20135	1.13459	1.21107	1.18597	1.01142	1.0879	1.13259	0.88445	0.984667	0.844477	0.800701	0.999032	0.919343	0.827318	1.09091	1.02941	1.26754	1.18669	1.29392	1.274	1.04203	1.13039	1.21629	0.767863	0.931877	0.796882	0.780366	0.800101	0.996452	0.868638	0.83243	0.862958	1.19416	1.16454	1.32095	1.30567	1.29571	1.32915
	scenes	1.41077	1.41558	1.36378	1.42567	1.4397	1.27992	1.3443	1.37851	1.28854	1.44327	1.63795	1.47633	1.66847	1.57153	1.45568	1.49983	1.4993	1.21397	1.29238	1.31212	1.29625	1.50854	1.47021	1.42278	1.61215	1.63066	1.82949	1.6876	1.88297	1.81625	1.59205	1.68306	1.75611	1.1764	1.41741	1.51433	1.43895	1.34825	1.7338	1.60763	1.22287	1.10785	1.79727	1.87648	1.94888	1.99235	2.08127	1.99278
rppa		mean response
	faces	0.182605	0.328829	0.652028	0.64873	0.55486	0.477778	0.520177	0.609933	0.634326	0.624652	0.616579	0.601267	0.52895	0.442174	0.440085	0.388261	0.439932	0.518924	0.559594	0.566538	0.570123	0.564922	0.546161	0.505428	0.409959	0.359664	0.332714	0.361891	0.425115	0.517162	0.540927	0.512184	0.464332	0.461408	0.427387	0.358929	0.292475	0.257834	0.28392	0.354816	0.447992	0.5383	0.36488	0.472611	0.407023	0.32226	0.35242	0.349212
	bodies	0.304622	0.376336	0.551042	0.585984	0.600283	0.582583	0.672508	0.603312	0.556657	0.516689	0.509977	0.518514	0.512384	0.523186	0.585441	0.546377	0.661531	0.829677	0.905686	0.630664	0.542741	0.471205	0.441148	0.443546	0.447253	0.480623	0.529321	0.640907	0.755968	0.861592	0.692441	0.557174	0.417222	0.360816	0.343554	0.361046	0.419273	0.498448	0.586024	0.682472	0.769326	0.849073	0.666509	0.588738	0.437039	0.293026	0.272511	0.258674
	objects	0.623032	0.625367	0.894092	0.946366	0.951631	0.905407	0.994759	0.908119	0.877518	0.836826	0.833675	0.848029	0.831682	0.824566	0.886104	0.819047	0.931576	1.07709	1.1338	0.912145	0.83968	0.773895	0.738361	0.735027	0.71568	0.737324	0.763246	0.85728	0.959149	1.05546	0.953928	0.835944	0.699644	0.639444	0.607193	0.595055	0.626282	0.677157	0.751139	0.833679	0.911382	0.998123	0.764204	0.859324	0.715331	0.563095	0.53471	0.506575
	scenes	1.20946	0.668662	1.01005	1.00211	0.989157	1.02081	1.03921	1.05719	1.04058	1.01459	1.00231	0.997908	0.994832	1.01684	1.04842	1.0571	1.11303	1.22819	1.29121	1.08966	1.05787	1.01199	0.980208	0.975973	0.99199	1.0282	1.07497	1.1549	1.22808	1.26401	1.14507	1.099	1.01699	0.954951	0.932616	0.94371	0.999233	1.07421	1.13322	1.16546	1.15794	1.1646	1.0454	1.15696	1.08468	0.990387	0.926718	0.891814
SUBJECT 3
lffa		mean response
	faces	1.3959	1.94979	1.60804	1.62296	1.52739	1.45821	1.36615	1.62403	1.65036	1.65167	1.61556	1.57642	1.51197	1.50353	1.42602	1.27271	1.19804	1.67474	1.72419	1.59213	1.6921	1.67022	1.64464	1.63522	1.57862	1.43946	1.30498	1.18791	1.13465	1.11638	1.66254	1.70713	1.53746	1.72275	1.70139	1.67022	1.66747	1.60029	1.4844	1.35601	1.22487	1.14817	1.20595	1.15447	1.12421	1.63091	1.68319	1.36703
	bodies	0.846586	0.789203	1.20603	1.19209	1.21944	1.27262	1.27835	1.07358	1.06956	1.01006	1.16935	1.09628	1.00568	1.18454	1.10861	1.12894	1.15881	0.801763	0.7731	0.931719	0.869882	0.887056	0.811587	0.973642	0.900233	0.926769	0.9629	0.995138	1.02891	0.973939	0.752941	0.733677	0.807021	0.737416	0.7485	0.766418	0.709089	0.752461	0.803646	0.830349	0.8518	0.92222	0.812056	0.892035	0.977195	0.726217	0.699691	0.781513
	objects	0.694545	1.28335	1.08251	1.00273	0.952081	1.01854	0.975681	1.00407	0.889279	0.779176	0.951928	0.829934	0.68724	0.882171	0.771515	0.750995	0.771208	0.84001	0.79048	0.955166	0.819196	0.710811	0.616434	0.726735	0.635179	0.577578	0.569047	0.585889	0.640417	0.610292	0.834637	0.795651	0.912581	0.755444	0.689007	0.622581	0.613998	0.563195	0.497971	0.444236	0.43121	0.509553	0.39088	0.503758	0.655359	0.837726	0.782658	0.949338
	scenes	0.461762	0.597784	0.712262	0.634748	0.581726	0.604481	0.550803	0.677337	0.579544	0.518235	0.600546	0.533645	0.463294	0.536856	0.478458	0.432664	0.407954	0.57805	0.542786	0.665125	0.561408	0.500553	0.467012	0.495413	0.45986	0.412657	0.375224	0.346496	0.338334	0.31893	0.575636	0.546873	0.642298	0.5243	0.498323	0.47316	0.474094	0.451703	0.404849	0.349499	0.299965	0.30409	0.267927	0.293075	0.332933	0.574417	0.534632	0.680041
rffa		mean response
	faces	1.60088	1.86666	1.92886	1.94987	1.93236	1.82914	1.82621	1.99277	1.81779	1.73428	1.75569	1.77412	2.17961	2.05195	1.80614	1.75454	2.13227	1.78171	1.75067	1.73871	1.75315	2.11912	2.06084	1.85801	1.77238	2.02744	1.71089	2.05669	2.09081	1.87096	1.78739	1.74488	1.73522	1.72885	2.0643	2.06329	1.94946	1.83071	1.72107	1.65654	1.95557	2.02358	1.97101	1.86704	1.79127	1.74974	2.01638	2.0352
	bodies	0.874576	1.42098	1.52312	1.57551	1.52754	1.36691	1.36125	1.66938	1.37126	1.2421	1.26447	1.28632	2.02844	1.77518	1.35945	1.2768	2.072	1.26094	1.24298	1.22452	1.26672	1.92648	1.76675	1.40904	1.29869	1.98028	1.23972	1.82166	1.95201	1.25623	1.19909	1.18648	1.2212	1.26621	1.67533	1.69925	1.44394	1.29434	1.20023	1.20643	1.86045	1.27401	1.2687	1.13867	1.13201	1.16985	1.66157	1.46856
	objects	0.835507	1.72582	1.8701	1.90901	1.88257	1.62215	1.61805	1.92012	1.56812	1.31761	1.39984	1.4656	2.13878	1.91049	1.45723	1.41693	1.94664	1.18837	1.25069	1.28245	1.38634	1.77868	1.70531	1.37991	1.31856	1.67712	1.25003	1.47712	1.71259	1.07102	1.08307	1.13225	1.22214	1.34778	1.31893	1.43946	1.26231	1.16933	1.14728	1.20522	1.47822	0.9475	1.00365	0.948586	0.998294	1.08075	1.26378	1.12373
	scenes	0.503589	1.07761	1.22789	1.13792	1.17173	1.01504	1.11504	1.05753	0.912628	0.748253	0.855312	1.04082	1.11156	1.00777	0.806556	0.818252	1.00839	0.611803	0.693496	0.819644	1.00627	0.918949	0.879882	0.719034	0.707103	0.8501	0.843402	0.746263	0.879914	0.521691	0.553215	0.645519	0.79098	0.982461	0.660026	0.728215	0.628997	0.584076	0.70001	0.793112	0.726654	0.452522	0.481427	0.456339	0.512472	0.611052	0.622104	0.549224
leba		mean response
	faces	1.69383	4.76601	4.71652	4.38141	4.33689	3.89011	5.23135	5.21332	5.33941	5.49865	5.39643	5.13873	5.1055	4.90983	2.68117	1.80916	3.85166	3.56104	4.83572	4.74331	4.53302	5.07491	5.30561	5.10099	5.56756	5.44845	5.6989	5.55271	5.65913	5.39635	5.0702	1.24066	2.22083	1.70771	2.85152	3.61122	4.34659	0.0682677	0.13406	0.0872787	0.13515	0.379878	0.666517	0.214508	0.503682	0.855991	1.14374	0.522796
	bodies	4.04103	8.9117	8.46513	8.31547	7.93332	7.13962	8.3574	8.24016	8.61652	9.24248	9.67183	9.57139	9.21172	9.32434	4.6457	3.63364	6.21855	5.71982	7.83327	7.3852	6.85513	8.64555	8.86794	7.70975	9.8601	9.42169	10.376	9.91077	10.4687	10.0239	9.60363	3.05285	4.15161	3.56692	4.81242	5.62385	6.45367	2.12989	2.15377	2.19921	2.20938	2.34838	2.50644	2.30178	2.53443	2.80816	3.03522	2.54888
	objects	3.19837	8.0201	7.52574	7.66609	7.20206	6.71734	7.38494	7.24934	7.60667	8.17116	8.60786	8.58012	8.17848	8.48799	4.04824	3.03531	5.48528	4.79698	6.95857	6.41594	5.80122	7.76811	7.87567	6.65039	8.86172	8.39742	9.37303	8.85894	9.50961	9.0554	8.83521	2.41083	3.28013	2.81638	3.7652	4.5385	5.35063	0.935551	1.03222	0.914697	0.992304	1.34122	1.79737	1.02642	1.35254	1.80082	2.1816	1.28781
	scenes	0.643923	4.40616	3.931	4.28638	3.79654	3.61449	4.18499	4.08527	4.30769	4.63083	4.87954	4.86013	4.46039	4.89704	2.15275	1.47601	3.04947	2.53517	3.96438	3.55489	3.12624	4.5686	4.52006	3.66157	5.30521	4.89143	5.66938	5.18184	5.79108	5.35502	5.30746	1.04864	1.56666	1.29242	1.83353	2.3125	2.81425	0.0353574	0.112736	-0.0429269	0.0417951	0.312436	0.644409	0.0126034	0.25064	0.579671	0.857468	0.150828
reba		mean response
	faces	1.53029	2.88598	2.24989	2.84174	2.76083	3.21095	3.89337	0.279246	0.527441	0.466256	0.407561	1.38008	0.962554	0.719962	0.614197	2.33696	2.58554	2.85115	3.05265	3.82078	0.761721	0.609097	0.559885	0.726871	1.95598	1.52059	1.11901	0.869899	0.748121	0.751079	2.29722	2.16563	1.58064	1.26196	2.52187	3.03081	3.62863	0.932314	0.874873	1.02697	0.978213	1.11979	1.01046	1.12553	0.998075	0.933402	0.946341	1.85295
	bodies	3.92211	7.09091	6.31903	7.17563	7.05929	7.43816	7.77794	2.53263	3.12389	2.86078	2.60506	4.83826	3.9561	3.41782	3.17291	6.38351	6.5882	7.0399	6.87175	7.25578	2.5628	3.07559	2.82765	2.79146	5.6939	4.87135	4.09245	3.54732	3.19316	3.02436	6.22533	5.76518	4.77884	4.1862	5.96375	6.32465	6.61394	2.02278	2.41078	2.31396	2.65153	2.6026	2.85493	2.7693	3.58432	3.3085	3.08884	5.14142
	objects	2.82881	6.62052	5.79041	6.56607	6.40263	6.84737	7.34044	2.30599	2.79794	2.36725	2.07369	4.4135	3.50474	2.88297	2.56687	5.73629	5.88891	6.35557	6.2368	6.79343	1.84521	2.40562	2.14612	2.00401	5.06692	4.27973	3.46901	2.81284	2.3676	2.16173	5.53261	5.07503	4.08071	3.43711	5.26216	5.68177	6.09666	1.50042	1.73268	1.66188	1.85738	1.82181	1.97807	1.91548	2.61997	2.31541	2.13093	4.40889
	scenes	0.0998507	2.28006	1.77836	2.13801	2.02288	2.32067	2.73039	0.507586	0.614886	0.401109	0.279105	1.17597	0.823902	0.566755	0.426829	1.69719	1.75567	1.99237	1.98638	2.4131	0.122326	0.347971	0.249446	0.157316	1.39791	1.08186	0.752677	0.467746	0.278585	0.191493	1.58327	1.3876	0.95885	0.68601	1.4625	1.69904	1.99114	0.119494	0.100412	0.0961333	0.09469	0.0902104	0.112111	0.0949288	0.311569	0.199587	0.145006	1.07126
lppa		mean response
	faces	0.126514	0.382005	0.256986	0.250446	0.314056	0.273414	0.326428	0.395912	0.430303	0.280781	0.25831	0.324798	0.635478	0.668265	0.649758	0.589559	0.504938	0.347849	0.461564	0.383667	0.354923	0.430696	0.392241	0.337702	0.449329	0.468735	0.471517	0.433747	0.393701	0.288655	0.317167	0.373352	0.427305	0.463079	0.474239	0.286479	0.275332	0.300851	0.334333	0.434776	0.508964	0.55761	0.567951	0.54333	0.489597	0.415221	0.343252	0.1882
	bodies	0.418268	0.699455	0.517398	0.498774	0.611322	0.513866	0.550196	0.610122	0.624214	0.564375	0.513424	0.648761	0.951423	0.960033	0.90512	0.798168	0.663404	0.666263	0.603169	0.483364	0.440256	0.551089	0.493678	0.41397	0.626659	0.631936	0.60454	0.542874	0.479379	0.532562	0.536652	0.570299	0.605159	0.614486	0.612655	0.574192	0.536613	0.61333	0.687434	0.753399	0.817965	0.836839	0.801431	0.728679	0.635418	0.527049	0.427085	0.513223
	objects	0.884575	1.24068	0.83846	0.78959	1.08662	0.821612	0.775576	0.773827	0.804775	1.00248	0.861779	1.20081	1.00794	1.02639	0.999849	0.935597	0.847184	0.842653	0.795692	0.706542	0.670003	0.739589	0.705776	0.649164	0.823764	0.823593	0.822924	0.758317	0.715703	0.914784	0.860707	0.846942	0.85081	0.860791	0.850219	1.03827	0.934581	1.12461	1.27884	0.900935	0.949483	0.966794	0.941758	0.8941	0.83289	0.755633	0.683321	0.798053
	scenes	1.43574	1.20245	0.973369	0.992038	1.1259	1.08268	1.06261	1.07674	1.16642	1.1328	1.06458	1.20119	1.53982	1.62159	1.62715	1.55362	1.50919	1.40871	1.33467	1.27813	1.21439	1.10527	1.15612	1.18799	1.22368	1.22119	1.27623	1.1992	1.21894	1.22464	1.22481	1.26745	1.31101	1.35934	1.33964	1.2122	1.16556	1.21041	1.23631	1.5585	1.70832	1.82104	1.848	1.79207	1.68188	1.52968	1.44529	1.48292
rppa		mean response
	faces	0.141427	1.18315	1.14978	1.08832	1.25502	1.22327	1.15289	1.08514	1.11263	1.02398	0.95841	0.943764	0.900468	1.22425	1.15555	1.08898	1.00705	0.933348	0.91281	0.982933	0.930435	0.896704	0.897199	0.891186	1.18415	1.14274	1.08788	1.03231	0.977774	0.939977	1.24843	0.904314	0.893224	1.06064	1.04573	1.04727	1.04722	1.14803	1.08996	1.04667	1.01391	1.00235	0.942495	1.17282	0.911496	1.21191	0.898602	1.08659
	bodies	0.801238	2.99798	3.03608	2.78032	3.08005	3.09012	3.12373	3.05519	3.01329	2.816	2.65449	2.52511	2.38343	3.1049	3.18885	3.15308	2.95199	2.79788	2.71177	2.79246	2.63553	2.58962	2.43348	2.39299	3.14471	3.21475	3.23615	3.15915	3.02136	2.84812	2.99099	2.6352	2.38547	3.35196	3.34277	3.30907	3.29189	3.19389	3.29564	3.27603	3.21038	3.10947	2.82855	3.09151	2.65755	2.94457	2.49244	3.38601
	objects	1.60169	4.16417	4.26106	3.82949	4.2754	4.31974	4.44219	4.37227	4.25113	3.95176	3.69089	3.45625	3.22264	4.37621	4.60505	4.5975	4.27431	4.06783	3.94189	3.9466	3.6982	3.67469	3.3198	3.26281	4.53478	4.72287	4.82521	4.73302	4.52981	4.23593	4.16523	3.82226	3.28966	5.23702	5.25743	5.22701	5.21919	4.73727	5.03054	5.02881	4.95098	4.80959	4.25	4.51721	3.90483	4.16562	3.55738	5.31362
	scenes	2.23533	4.44063	4.60443	4.07017	4.54352	4.6283	4.86074	4.84119	4.63511	4.3228	4.03865	3.71918	3.4429	4.72222	5.09326	5.15273	4.79617	4.58203	4.42903	4.37049	4.0743	4.05593	3.57885	3.48393	4.98711	5.27529	5.46957	5.4034	5.17628	4.80714	4.4449	4.24489	3.48598	6.04821	6.09103	6.05393	6.03495	5.29027	5.73977	5.79025	5.71576	5.5257	4.7963	4.97819	4.33329	4.49273	3.83708	6.10536
SUBJECT 4
lffa		mean response
	faces	2.93143	3.12477	3.14488	2.95606	2.98458	3.03095	2.82887	2.95603	3.01898	3.05983	3.10714	2.83205	3.04175	3.09762	3.17017	3.22036	3.24311	2.93185	2.99994	3.08104	3.14161	3.17458	2.78173	2.9015	3.08052	3.17107	3.41531	3.41563	3.40804	3.15317	3.29434	3.31934	3.33267	3.31348	3.01499	3.2587	3.2418	3.27103	3.30758	2.84287	3.22773	2.57413	3.4567	3.47922	3.47262	3.41112	3.39318	3.27336
	bodies	1.57268	2.38467	2.48271	1.85322	1.87476	1.92707	1.93014	2.01993	2.10243	2.17799	2.43069	2.0473	2.31525	1.62999	1.65758	1.70174	1.72843	1.69854	1.76746	1.77874	1.90682	2.01734	1.83311	1.80369	2.15049	2.30664	1.51038	1.53393	1.56951	1.56214	1.5544	1.60178	1.64752	1.70156	1.60934	1.74773	1.86722	2.08451	2.25184	1.65347	2.15202	1.72834	1.4532	1.48141	1.51624	1.57873	1.58869	1.49903
	objects	1.22896	1.89116	1.92439	1.47402	1.46738	1.4699	1.61021	1.63991	1.62331	1.63961	1.8178	1.74185	1.94202	1.37096	1.35447	1.3515	1.35491	1.43167	1.42769	1.3917	1.45862	1.54631	1.56975	1.48775	1.60776	1.76223	1.32516	1.32702	1.32923	1.35394	1.33511	1.33211	1.33629	1.36351	1.38711	1.37108	1.46728	1.6727	1.86816	1.45143	1.67946	1.57914	1.30371	1.31863	1.32742	1.33841	1.34548	1.327
	scenes	0.868143	1.53661	1.56212	1.14924	1.1498	1.16577	1.30485	1.3156	1.30905	1.32954	1.48485	1.4418	1.61437	0.940988	0.959965	1.00153	1.03135	1.0412	1.0713	1.0578	1.15163	1.24462	1.2371	1.14079	1.30599	1.43011	0.852844	0.889769	0.943198	0.878884	0.874216	0.92997	0.995956	1.05699	0.94094	1.06082	1.16931	1.35286	1.51263	1.04241	1.35863	1.2254	0.821511	0.867138	0.935153	1.00941	1.05671	0.830831
rffa		mean response
	faces	2.61045	2.54416	2.54501	2.41113	2.2708	2.1831	1.99955	1.92395	2.71638	2.83732	2.96448	2.99865	2.56072	2.64395	2.75005	2.32619	2.44974	2.16726	2.26144	2.21203	2.10172	2.09079	2.12087	2.01847	1.97383	1.89	1.90568	1.83087	1.84622	2.83223	3.15499	3.34064	2.5694	2.84697	3.19644	3.25213	3.2062	2.16	2.34246	2.56292	2.09227	2.14065	2.31454	2.09621	2.16336	2.02335	2.03988	2.02277
	bodies	1.82797	1.74433	1.82962	1.64422	1.50789	1.5649	1.40619	1.33013	1.69477	1.81107	1.99052	2.15451	1.59643	1.76671	1.99211	1.40614	1.55612	1.2686	1.41855	1.45249	1.20622	1.24352	1.3771	1.20168	1.28086	1.31726	1.30482	1.34685	1.38102	1.92182	2.05295	2.13038	1.68961	1.81789	2.04969	2.17689	2.27113	1.41978	1.49482	1.6021	1.34918	1.34549	1.40985	1.25842	1.26923	1.18566	1.17505	1.17249
	objects	1.4038	1.72923	1.79506	1.63991	1.52389	1.55647	1.42969	1.37165	1.72536	1.82695	1.98482	2.13173	1.62916	1.76256	1.95364	1.45687	1.57967	1.33316	1.45594	1.47759	1.27778	1.308	1.41485	1.27181	1.33425	1.36129	1.35147	1.38266	1.40989	1.94782	2.07738	2.15541	1.73407	1.84962	2.06775	2.18859	2.28215	1.49395	1.56002	1.65023	1.43291	1.42653	1.47569	1.34119	1.34091	1.26623	1.2508	1.24714
	scenes	0.745024	1.73436	1.78306	1.61807	1.47714	1.47857	1.27877	1.17768	1.72608	1.8408	1.99887	2.11387	1.61841	1.77025	1.94101	1.39821	1.56301	1.21157	1.38872	1.41054	1.12098	1.1397	1.29493	1.02987	1.0997	1.14566	1.0356	1.13193	1.08067	1.81391	2.01507	2.1325	1.63059	1.81871	2.07087	2.19318	2.25596	1.32906	1.45316	1.60949	1.26689	1.2823	1.39638	1.19268	1.21425	1.07452	1.04383	1.00093
leba		mean response
	faces	2.02381	1.18537	1.28534	1.15337	1.2703	0.951919	1.16372	1.41144	1.0437	1.70428	1.95898	0.964782	1.0795	1.23304	0.758926	0.848008	1.02682	1.38999	0.704129	0.770869	1.66711	2.00734	2.28401	2.55015	2.78695	3.10717	2.91676	3.25461	3.08817	3.23636	3.14533	0.741441	0.90734	1.192	1.31293	0.731982	0.826957	1.40992	1.43	1.60503	1.58572	1.75501	1.78295	1.94726	2.01484	2.10379	2.23007	2.15007
	bodies	4.06468	4.18076	4.21046	3.92257	4.02465	3.88509	4.05025	4.20276	4.04911	4.5009	4.5736	3.68796	3.74636	3.87687	3.55655	3.64249	3.83759	4.01388	3.55286	3.72614	4.18788	4.38601	4.57306	4.79432	5.18771	5.35281	5.36154	5.31418	5.50498	5.52459	5.58658	3.18017	3.45475	3.61626	3.85743	3.42194	3.52239	3.63018	3.87349	3.74491	3.89232	3.77928	4.02014	3.88851	4.15215	4.03287	4.31963	4.09723
	objects	2.88728	3.76531	3.73062	3.66518	3.63689	3.80482	3.73946	3.64819	3.80014	3.64184	3.60591	3.68397	3.60047	3.54275	3.8046	3.76459	3.73249	3.52667	3.81338	3.82415	3.48206	3.48539	3.54556	3.64091	3.79538	3.91353	3.87804	3.89036	3.95438	3.964	3.98684	3.55016	3.54534	3.32859	3.44549	3.74209	3.7113	3.12705	3.36387	3.11286	3.26975	3.07195	3.28441	3.09637	3.30662	3.14691	3.35972	3.15812
	scenes	1.21912	1.12113	1.17859	1.29182	1.32478	1.17183	1.233	1.27216	1.13345	1.17977	1.39615	1.20259	1.25536	1.33281	1.13327	1.15712	1.23011	1.38379	1.12823	1.12308	1.45289	1.64962	1.88545	2.18752	2.69244	2.76891	2.74466	2.78525	2.81108	2.81372	2.81732	1.08857	1.14751	1.26859	1.36936	1.13181	1.14065	1.37629	1.41201	1.52254	1.50104	1.64975	1.62665	1.86009	1.82155	2.07711	2.06645	2.17679
reba		mean response
	faces	2.50165	2.16845	2.40187	2.35137	1.36311	1.34516	4.62764	4.56487	4.66763	4.58379	4.6018	4.51678	4.52356	4.46182	0.61106	2.55435	2.12914	1.60552	1.43832	2.97923	2.73998	2.88676	2.84456	2.70952	2.56798	2.3794	2.55714	2.68689	2.74677	2.64568	2.71686	2.73033	1.35208	1.42958	1.50257	1.5773	1.72688	1.82716	1.97643	2.21626	2.68451	4.39226	4.49888	4.44354	4.3874	4.86239	4.79776	4.46717
	bodies	5.3315	4.98628	5.60458	5.35348	6.03387	6.08354	10.9127	10.7395	10.5458	10.5776	9.94056	10.0425	9.48391	9.52164	3.97715	6.04682	5.22884	4.2036	4.14726	6.55055	6.32179	6.55351	6.43436	6.21435	5.93625	4.17708	4.30404	4.40752	4.47833	4.10267	4.04129	3.90697	6.00523	5.66827	5.21278	5.86173	5.38227	5.16443	6.4906	6.2422	7.60561	10.9874	11.1132	10.7662	10.1568	11.1887	10.9845	10.229
	objects	4.10171	3.75059	3.67054	3.80608	3.60721	3.6997	8.91299	8.90098	8.66766	8.75482	8.25329	8.38743	7.92022	7.98904	3.43523	4.49152	3.96089	3.2697	3.19167	3.69915	3.65417	4.22918	4.46148	4.51374	3.10769	2.94602	3.15353	3.29604	3.38368	2.93447	2.89855	2.78056	3.54434	3.62835	3.67444	4.02692	4.15281	4.29366	4.91418	5.25851	6.34944	8.19013	8.73499	8.87821	8.66817	8.77132	8.85916	8.5853
	scenes	1.43645	1.56836	1.58704	1.66498	0.415536	0.47883	4.42653	4.52743	4.43464	4.50482	4.3349	4.41846	4.21378	4.2704	0.0724805	1.66088	1.41201	1.08068	0.884218	1.338	1.37376	1.70185	1.81834	1.78237	1.05599	1.19428	1.25108	1.24708	1.22622	1.03	0.907238	0.761221	0.349273	0.601193	0.886926	0.937355	1.36284	1.69804	1.58878	2.1766	2.63088	3.31657	3.95336	4.36778	4.5395	4.00606	4.32221	4.48047
lppa		mean response
	faces	0.243176	0.72	0.860003	0.957283	0.690717	0.921161	0.837855	0.762872	0.862489	0.568264	0.496845	0.765054	0.784301	0.848862	0.912983	0.948775	0.631389	0.999857	0.968209	0.949428	0.695301	0.710777	0.939092	0.89765	0.801093	0.777076	0.446537	0.392035	0.667974	0.58914	0.522796	0.449006	0.687596	0.663856	0.686315	0.792213	0.878206	0.937082	0.640636	0.958217	0.934649	0.72197	0.888569	0.835089	0.788303	0.424975	0.375761	0.278909
	bodies	0.349106	1.45582	1.50448	1.5934	1.41838	1.58734	1.47833	1.43616	1.50995	0.799856	0.661191	1.13186	1.16835	1.28765	1.41931	1.48376	1.27137	1.61244	1.55352	1.51415	1.36885	1.29581	1.54912	1.48737	1.39246	1.30951	0.565475	0.46202	0.961319	0.817655	0.685926	0.541294	0.988787	0.942577	0.983211	1.17545	1.32878	1.445	1.17596	1.48227	1.46395	1.22317	1.4096	1.33139	1.25969	0.496952	0.418995	0.245429
	objects	0.577205	1.43326	1.46363	1.65914	1.45203	1.60313	1.5072	1.47161	1.50072	0.86082	0.790022	1.14162	1.217	1.3743	1.52795	1.62291	1.40147	1.67325	1.67171	1.66197	1.45783	1.43871	1.64132	1.59733	1.51091	1.46438	0.745746	0.709588	0.986651	0.902641	0.868361	0.79702	1.02474	1.02917	1.12852	1.34639	1.52293	1.635	1.33783	1.6767	1.64139	1.38579	1.57692	1.50025	1.43312	0.789347	0.75194	0.621515
	scenes	1.65514	2.16366	2.47585	2.86263	2.19301	2.62381	2.55165	2.39285	2.49068	1.46292	1.50884	1.97603	2.20314	2.51947	2.82508	3.03577	2.08087	2.84409	3.03844	3.0959	2.27386	2.33411	2.92705	2.86791	2.59693	2.53714	1.48941	1.48974	1.6487	1.66996	1.80261	1.7551	1.79601	1.94286	2.27572	2.69446	3.00929	3.19107	2.09059	3.23888	3.14106	2.34297	2.9321	2.72196	2.54665	1.77444	1.6868	1.41636
rppa		mean response
	faces	0.330464	0.871652	0.652481	0.559245	0.571566	0.555535	0.765638	0.61521	0.547635	1.1084	0.955447	0.858562	0.777075	0.691579	0.982518	0.883243	0.702377	0.730624	0.6506	0.617124	0.580265	0.545486	0.512054	0.504318	0.504286	0.657686	0.581336	0.557232	0.526345	0.636645	0.617972	0.593221	0.537537	0.838011	0.761463	0.764296	0.733878	0.691962	0.94132	1.04328	0.822356	0.879662	1.00125	0.729961	0.749481	0.62029	0.540744	0.513186
	bodies	0.709889	1.37116	1.25446	1.13228	1.51532	1.34654	1.34736	1.29898	1.35643	1.5209	1.37783	1.29692	1.25775	1.23174	1.76346	1.5943	1.37839	1.39498	1.31249	1.2447	1.22968	1.16126	1.09976	1.13294	1.12885	1.55498	1.36265	1.20103	1.09919	1.15545	1.11465	1.13043	1.09573	1.30904	1.21189	1.19157	1.17339	1.16905	1.71732	1.90212	1.56238	1.64226	1.85462	1.43595	1.44726	1.30771	1.22985	1.16725
	objects	0.895655	1.36232	1.31848	1.21903	1.40502	1.31241	1.34017	1.29007	1.29887	1.44318	1.35143	1.30257	1.27922	1.25883	1.73	1.5925	1.51276	1.48139	1.46421	1.3689	1.40014	1.30014	1.21634	1.28228	1.24753	1.53014	1.3699	1.25557	1.19856	1.12745	1.11462	1.19631	1.18478	1.24328	1.20017	1.21214	1.21323	1.21607	1.72696	1.89473	1.76019	1.74083	1.91663	1.6166	1.57047	1.52161	1.44261	1.34071
	scenes	2.15786	2.1806	2.15747	1.95338	1.9481	1.97344	2.10809	2.00273	1.92177	2.30396	2.21044	2.1494	2.10329	2.05594	2.69316	2.53869	2.76692	2.56881	2.68875	2.41048	2.54895	2.23415	1.9633	2.12459	1.9277	2.15492	2.07906	2.04465	2.04618	1.87984	1.89204	2.01449	2.02389	2.0313	2.01583	2.05338	2.05487	2.0463	2.81568	3.0693	3.39758	3.09774	3.30342	3.07409	2.84932	2.9076	2.61466	2.30082
[truncated: 1,587 more columns]

## Sheet: S3 Model Screening
	pooled fROI							mean fROI
model	leba	reba	lffa	rffa	lppa	rppa		leba	reba	lffa	rffa	lppa	rppa
resnet50_imagenet	0.871427	0.88465	0.914564	0.884233	0.873709	0.881619		0.807121	0.830835	0.849036	0.816732	0.783487	0.815484
mobilenet_v1_0.5_160	0.851399	0.882688	0.910949	0.88458	0.887145	0.882475		0.788399	0.826166	0.844314	0.811855	0.796272	0.820475
inception_v3_imagenet	0.857249	0.883564	0.893204	0.863869	0.881239	0.886641		0.795068	0.822463	0.833446	0.804065	0.791905	0.816969
resnet101_imagenet	0.857286	0.878545	0.899564	0.866223	0.877295	0.886044		0.795566	0.830441	0.829862	0.798437	0.786706	0.817904
densenet201_imagenet	0.840399	0.874131	0.90174	0.871249	0.879696	0.885869		0.8037	0.836569	0.829675	0.799516	0.776324	0.804883
densenet169_imagenet	0.86899	0.890016	0.889824	0.866689	0.865464	0.869332		0.803161	0.825675	0.837362	0.800962	0.774693	0.806454
xception	0.863588	0.879635	0.900631	0.86356	0.866422	0.875142		0.784516	0.820403	0.833391	0.79922	0.787724	0.819259
mobilenet_v2_1.0_96	0.851549	0.866755	0.907395	0.880966	0.863041	0.872518		0.790774	0.812159	0.830317	0.789925	0.790902	0.822458
mobilenet_v2_0.35_128	0.851232	0.864259	0.894596	0.860131	0.879757	0.8892		0.782931	0.804565	0.8314	0.802208	0.783054	0.81752
mobilenet_v2_0.35_160	0.848902	0.87194	0.894008	0.874467	0.859419	0.877496		0.787146	0.813942	0.8327	0.801692	0.771334	0.81143
resnet50_places365	0.845775	0.855353	0.894286	0.867917	0.874785	0.88116		0.785456	0.810431	0.837823	0.806869	0.773356	0.801614
mobilenet_v2_0.35_192	0.822753	0.842126	0.91514	0.891661	0.872336	0.87508		0.763497	0.80174	0.831958	0.803225	0.784786	0.827685
mobilenet_v2_0.75_224	0.827584	0.856969	0.893935	0.869141	0.874414	0.894457		0.770276	0.79978	0.835005	0.801459	0.786953	0.816605
mobilenet_v2_0.5_224	0.829704	0.852494	0.900143	0.871497	0.878309	0.883686		0.769482	0.79493	0.838354	0.810658	0.779324	0.811097
CORnet_RT	0.837421	0.847784	0.894782	0.877735	0.874273	0.880326		0.761767	0.788843	0.847186	0.815549	0.7813	0.808242
mobilenet_v2_0.5_128	0.843366	0.87048	0.883372	0.866035	0.871674	0.874123		0.776541	0.795923	0.828268	0.802325	0.780164	0.816267
mobilenet_v2_0.35_224	0.833126	0.861183	0.903956	0.88275	0.856021	0.866241		0.769814	0.80553	0.840227	0.817244	0.765129	0.800048
inception_v2	0.828303	0.848236	0.899257	0.877096	0.869641	0.874544		0.782474	0.815891	0.816084	0.792836	0.782197	0.807969
mobilenet_v2_0.5_96	0.830539	0.851277	0.890346	0.863406	0.876442	0.883629		0.773977	0.79666	0.835461	0.803216	0.7766	0.807433
mobilenet_v2_1.0_160	0.825655	0.844996	0.902241	0.873152	0.868951	0.880026		0.770363	0.798104	0.825158	0.793097	0.786945	0.818576
inception_v4	0.835398	0.855251	0.895264	0.873818	0.86399	0.859254		0.769679	0.797266	0.824289	0.794425	0.779096	0.805219
resnet-101_v2	0.826394	0.841139	0.901584	0.875708	0.865747	0.860576		0.777147	0.805289	0.815508	0.786167	0.775027	0.809403
mobilenet_v1_0.25_192	0.825314	0.847011	0.89083	0.864316	0.865304	0.868831		0.766455	0.800018	0.831224	0.799044	0.775061	0.794634
inception_v1	0.833421	0.860145	0.873126	0.851862	0.8685	0.871943		0.769718	0.804333	0.808513	0.779451	0.781439	0.809491
mobilenet_v1_0.25_224	0.834196	0.857791	0.87605	0.856206	0.863975	0.868699		0.761355	0.78599	0.832724	0.799432	0.773761	0.796469
mobilenet_v1_0.25_160	0.821463	0.831574	0.895037	0.862011	0.872215	0.867622		0.756804	0.77954	0.830658	0.790499	0.783216	0.802858
inception_v3	0.82738	0.855088	0.865075	0.837084	0.858646	0.867743		0.768032	0.801968	0.800615	0.771704	0.774331	0.803576
mobilenet_v2_0.35_96	0.807614	0.82899	0.892505	0.851661	0.859536	0.858311		0.741705	0.768341	0.822722	0.790271	0.766747	0.801779
bagnet33	0.801528	0.820729	0.884326	0.856342	0.858624	0.865036		0.742008	0.776293	0.82276	0.779197	0.772113	0.794002
CORnet_S	0.785488	0.809645	0.863036	0.843301	0.858049	0.863073		0.729148	0.758776	0.797927	0.772742	0.768708	0.802974
bagnet17	0.80139	0.824097	0.87097	0.835785	0.846737	0.840622		0.738431	0.772269	0.807196	0.768105	0.753898	0.776102
vgg-16	0.795626	0.824202	0.852795	0.822264	0.828274	0.836479		0.73085	0.771346	0.79344	0.765607	0.743482	0.774764
squeezenet1_1	0.774959	0.790603	0.878492	0.849569	0.823396	0.832786		0.717425	0.740169	0.811334	0.780845	0.738613	0.768289
vgg-19	0.791092	0.816718	0.840388	0.808807	0.833911	0.83702		0.730697	0.76925	0.780927	0.749895	0.744612	0.774647
alexnet	0.74218	0.751306	0.87446	0.847279	0.836612	0.848447		0.686485	0.705239	0.809926	0.775409	0.749765	0.784389
CORnet_Z	0.732618	0.740274	0.882378	0.875007	0.82934	0.829466		0.677888	0.692291	0.816832	0.799254	0.741588	0.765998
bagnet9	0.756822	0.776113	0.843747	0.811766	0.835477	0.835613		0.692548	0.724129	0.779408	0.739313	0.7375	0.769261
squeezenet1_0	0.708599	0.728774	0.858138	0.830007	0.804205	0.817389		0.656018	0.681385	0.792226	0.762382	0.715723	0.751978
VOneNet-resnet50	0.687869	0.715438	0.815736	0.794865	0.802472	0.815269		0.639044	0.67217	0.75096	0.729887	0.719538	0.754323
segment_semantic	0.62954	0.669157	0.727871	0.731815	0.765008	0.770689		0.588031	0.631747	0.667299	0.662476	0.685226	0.713488
keypoints3d	0.623584	0.652286	0.714216	0.707606	0.796665	0.795513		0.570416	0.599528	0.665541	0.655022	0.719513	0.723112
reshading	0.605499	0.631567	0.727504	0.718993	0.808806	0.785629		0.579437	0.613727	0.656742	0.641994	0.71068	0.728507
normal	0.604787	0.636122	0.713481	0.704715	0.804529	0.801885		0.565559	0.598279	0.652648	0.641794	0.717218	0.738121
edge_occlusion	0.613017	0.639917	0.704983	0.700282	0.8021	0.782736		0.564603	0.597472	0.652472	0.646452	0.715611	0.723389
curvature	0.600485	0.63598	0.706867	0.701595	0.795655	0.782287		0.562178	0.591948	0.646192	0.63943	0.711579	0.72079
segment_unsup25d	0.609754	0.628226	0.710776	0.70926	0.767285	0.761796		0.566137	0.594507	0.656014	0.656505	0.6811	0.704128
depth_euclidean	0.632629	0.652317	0.675753	0.687344	0.774154	0.757016		0.58196	0.611544	0.61721	0.617894	0.704709	0.705124
depth_zbuffer	0.600504	0.631224	0.691404	0.699463	0.77632	0.765665		0.559673	0.594803	0.634054	0.631094	0.690644	0.703078
vggface	0.551647	0.58362	0.774225	0.771625	0.688549	0.712855		0.50861	0.548023	0.715703	0.703686	0.613796	0.659297
room_layout	0.596227	0.62311	0.587414	0.578546	0.754769	0.743181		0.556511	0.582545	0.538039	0.527379	0.678122	0.692332
vanishing_point	0.54787	0.575382	0.521435	0.486014	0.643568	0.637344		0.511199	0.540466	0.469057	0.441654	0.576268	0.588729
edge_texture	0.53042	0.569038	0.507752	0.466597	0.58838	0.599566		0.493645	0.531926	0.469985	0.436323	0.519331	0.555801
segment_unsup2d	0.526838	0.548619	0.490002	0.448731	0.610307	0.594562		0.488577	0.515807	0.448983	0.41689	0.535178	0.540348
inpainting	0.522494	0.52494	0.481033	0.464623	0.589615	0.560326		0.482739	0.486647	0.431722	0.418576	0.514312	0.517217
resnet50_faces2	0.516849	0.537264	0.414518	0.376709	0.565689	0.575353		0.471975	0.503266	0.398292	0.353299	0.495037	0.524193
denoising	0.460233	0.457889	0.372909	0.378455	0.573645	0.551771		0.413819	0.432711	0.351189	0.345312	0.499716	0.50172
keypoints2d	0.484163	0.495842	0.36384	0.336267	0.471374	0.478027		0.44046	0.4623	0.339128	0.330219	0.42234	0.444394
resnet50_random	0.35183	0.350151	0.370615	0.393862	0.505674	0.489432		0.323867	0.329308	0.333671	0.361617	0.439978	0.453595
VOneNet_alexnet	0.348764	0.378677	0.279963	0.270545	0.516728	0.46586		0.320365	0.351996	0.25193	0.249366	0.448001	0.425491
pixels	0.253404	0.25999	0.30515	0.298923	0.482027	0.428507		0.23585	0.245409	0.273881	0.272034	0.411912	0.387301

## Sheet: S4 Model Gen
ceiling - pooled (column 1)	mean	splits	splits	splits	splits	splits	splits	splits	splits	splits	splits
lffa	0.955438	0.974411	0.980577	0.966309	0.954418	0.957947	0.95495	0.95666	0.946868	0.94871	0.913526
rffa	0.977623	0.989614	0.986225	0.982857	0.981991	0.962345	0.973013	0.972346	0.97757	0.980047	0.97022
leba	0.950633	0.963112	0.973879	0.965005	0.971081	0.930238	0.964541	0.930383	0.946089	0.948958	0.913049
reba	0.979082	0.98626	0.985476	0.987963	0.988308	0.988998	0.935412	0.98215	0.987729	0.968599	0.979928
lppa	0.914299	0.829164	0.943824	0.82161	0.922564	0.944016	0.930692	0.938107	0.931397	0.944198	0.937422
rppa	0.902856	0.895219	0.898784	0.925802	0.942758	0.916711	0.829819	0.8772	0.867516	0.936367	0.938388
model accuracy pooled (column 2)	mean
lffa	0.920271
rffa	0.906404
leba	0.90001
reba	0.918521
lppa	0.882478
rppa	0.900795
shuffle control pooled (column 3)	mean	shuffle	shuffle	shuffle	shuffle	shuffle	shuffle	shuffle	shuffle	shuffle	shuffle	shuffle	shuffle	shuffle	shuffle	shuffle	shuffle	shuffle	shuffle	shuffle	shuffle	shuffle	shuffle	shuffle	shuffle	shuffle	shuffle	shuffle	shuffle	shuffle	shuffle	shuffle	shuffle	shuffle	shuffle	shuffle	shuffle	shuffle	shuffle	shuffle	shuffle	shuffle	shuffle	shuffle	shuffle	shuffle	shuffle	shuffle	shuffle
lffa	0.84486	0.847122	0.863369	0.833884	0.856632	0.839552	0.855139	0.849205	0.834486	0.852372	0.843701	0.831209	0.818962	0.826455	0.820621	0.864469	0.831345	0.849603	0.848942	0.855601	0.832219	0.870034	0.849952	0.838517	0.835823	0.850529	0.860258	0.834611	0.850943	0.850108	0.824118	0.854725	0.863228	0.855423	0.82521	0.831294	0.865915	0.844102	0.838658	0.828814	0.850006	0.839497	0.831398	0.842214	0.86266	0.829897	0.857557	0.835057	0.842625
rffa	0.812702	0.820364	0.806862	0.807973	0.824276	0.794334	0.81058	0.808542	0.811778	0.81878	0.808453	0.845362	0.830004	0.822811	0.818359	0.81805	0.821098	0.810466	0.797472	0.819886	0.783017	0.845098	0.814696	0.798336	0.818725	0.817475	0.796602	0.826051	0.807627	0.81044	0.820274	0.79216	0.791577	0.81402	0.807372	0.818301	0.801218	0.816388	0.819358	0.804276	0.812477	0.818163	0.812204	0.787787	0.810914	0.83639	0.820756	0.822341	0.809856
leba	0.731196	0.718024	0.728897	0.716714	0.712814	0.741739	0.739999	0.707159	0.764723	0.747757	0.699137	0.734283	0.762088	0.708535	0.71794	0.722827	0.745525	0.728644	0.741907	0.730898	0.758328	0.731701	0.756333	0.735035	0.736232	0.69972	0.727188	0.710268	0.758019	0.756332	0.722011	0.705741	0.737947	0.751441	0.776894	0.733518	0.721734	0.70584	0.765252	0.721234	0.730997	0.736623	0.719663	0.724689	0.782174	0.752125	0.761404	0.731899	0.751191
reba	0.755196	0.723559	0.737071	0.762305	0.763641	0.77932	0.775872	0.760898	0.760958	0.77082	0.78342	0.763753	0.773098	0.744592	0.729809	0.744998	0.752822	0.737152	0.733899	0.767959	0.74433	0.747699	0.767105	0.750372	0.763784	0.771675	0.775295	0.736905	0.746818	0.741347	0.732549	0.768028	0.735965	0.733181	0.718396	0.781518	0.743654	0.749624	0.730896	0.745006	0.767845	0.768486	0.756695	0.738919	0.774395	0.722383	0.739015	0.739522	0.753089
lppa	0.761259	0.78726	0.761878	0.787733	0.773008	0.767031	0.783682	0.787551	0.750011	0.788756	0.750008	0.726224	0.742251	0.781313	0.767365	0.750704	0.768089	0.771416	0.745581	0.761654	0.765001	0.760477	0.768269	0.765973	0.761791	0.778501	0.755378	0.734172	0.769959	0.732286	0.745147	0.757913	0.741041	0.79526	0.75201	0.74912	0.741298	0.765316	0.755703	0.771596	0.758349	0.739538	0.773395	0.740057	0.771205	0.765974	0.745207	0.776354	0.767077
rppa	0.784031	0.761761	0.780927	0.802472	0.790902	0.74646	0.792736	0.781123	0.808758	0.75726	0.778273	0.789954	0.780932	0.763926	0.787361	0.81873	0.797736	0.787282	0.761537	0.824898	0.812435	0.805783	0.788357	0.751947	0.811821	0.787958	0.76451	0.806513	0.759858	0.759813	0.777853	0.803668	0.763944	0.800369	0.795064	0.780575	0.775336	0.800949	0.798609	0.80359	0.800468	0.78864	0.75735	0.816093	0.824887	0.778708	0.799304	0.782396	0.76874
ceiling mean fROI (column 4)	mean	splits	splits	splits	splits	splits	splits	splits	splits	splits	splits
lffa	0.925809	0.944625	0.937887	0.933157	0.929107	0.924009	0.923773	0.922395	0.921268	0.917505	0.904362
rffa	0.88412	0.905859	0.89565	0.893934	0.893365	0.888097	0.881421	0.881116	0.870382	0.86826	0.86312
leba	0.921662	0.94555	0.936994	0.92425	0.923722	0.920401	0.91758	0.916734	0.914725	0.91003	0.906631
reba	0.903201	0.910383	0.910351	0.907147	0.906803	0.906799	0.901792	0.899486	0.898341	0.895964	0.894951
lppa	0.77389	0.825319	0.810295	0.789832	0.788378	0.785942	0.758381	0.751199	0.747152	0.742687	0.73972
rppa	0.87268	0.890573	0.890259	0.887882	0.879566	0.877675	0.874391	0.861637	0.856409	0.85491	0.853494
model accuracy - per subject (column 5)	mean	s1	s2	s3	s4
lffa	0.847593	0.796885	0.858245	0.841516	0.893728
rffa	0.831068	0.783436	0.876643	0.812699	0.851492
leba	0.832174	0.824126	0.81898	0.838666	0.846927
reba	0.856714	0.849819	0.858865	0.867006	0.851167
lppa	0.783804	0.806232	0.743928	0.813343	0.771714
rppa	0.832155	0.81118	0.806765	0.839988	0.870686
shuffle control per subject (column 6)	mean	shuffle	shuffle	shuffle	shuffle	shuffle	shuffle	shuffle	shuffle	shuffle	shuffle	shuffle	shuffle	shuffle	shuffle	shuffle	shuffle	shuffle	shuffle	shuffle	shuffle	shuffle	shuffle	shuffle	shuffle	shuffle	shuffle	shuffle	shuffle	shuffle	shuffle	shuffle	shuffle	shuffle	shuffle	shuffle	shuffle	shuffle	shuffle	shuffle	shuffle	shuffle	shuffle	shuffle	shuffle	shuffle	shuffle	shuffle	shuffle
lffa	0.762633	0.759111	0.77561	0.782923	0.773166	0.761986	0.777967	0.770578	0.771786	0.751291	0.765849	0.775308	0.754576	0.77097	0.765631	0.750369	0.763172	0.752139	0.757309	0.761403	0.746679	0.761373	0.773799	0.756641	0.769318	0.758643	0.761149	0.760126	0.767939	0.76487	0.759818	0.754	0.7574	0.756717	0.748449	0.78048	0.757056	0.753164	0.741271	0.764464	0.754689	0.763647	0.774614	0.761218	0.770855	0.756161	0.740831	0.775827	0.758474
rffa	0.731124	0.720281	0.733583	0.725357	0.72241	0.706287	0.710059	0.744116	0.721208	0.727103	0.727396	0.710285	0.72946	0.721006	0.736845	0.748103	0.741506	0.73584	0.729251	0.720727	0.72466	0.725157	0.721714	0.722995	0.736909	0.731353	0.747464	0.70723	0.725387	0.747755	0.716006	0.732524	0.726048	0.736855	0.710323	0.747299	0.728854	0.726411	0.735245	0.740441	0.721107	0.739238	0.727243	0.733341	0.75363	0.739924	0.739444	0.747862	0.722401
leba	0.671728	0.67945	0.670349	0.665422	0.670953	0.657257	0.671321	0.678521	0.673835	0.685198	0.65533	0.664965	0.69357	0.682849	0.657733	0.667085	0.678023	0.645246	0.665794	0.677763	0.667435	0.679693	0.685716	0.676394	0.655458	0.702149	0.646882	0.684327	0.683755	0.672237	0.698779	0.655006	0.671803	0.668297	0.680775	0.665443	0.686115	0.663633	0.674711	0.67832	0.656533	0.674355	0.683346	0.662226	0.671225	0.667947	0.657558	0.659532	0.676654
reba	0.705183	0.707249	0.711129	0.703035	0.717077	0.706571	0.725364	0.704427	0.697967	0.72331	0.687808	0.696829	0.702463	0.691131	0.703385	0.692697	0.713279	0.723655	0.683705	0.698062	0.696708	0.691073	0.706262	0.688761	0.693659	0.707831	0.718245	0.698375	0.706412	0.715098	0.706195	0.708437	0.705249	0.699129	0.725949	0.710577	0.713411	0.697707	0.712619	0.679722	0.696892	0.70433	0.713579	0.702622	0.701015	0.693176	0.695043	0.714301	0.710516
lppa	0.66962	0.67926	0.653409	0.664943	0.669378	0.669024	0.671089	0.680281	0.669418	0.663928	0.67212	0.699106	0.67324	0.665092	0.67634	0.664332	0.690416	0.666833	0.664768	0.658032	0.672254	0.660655	0.672389	0.654825	0.685067	0.651383	0.668479	0.667512	0.658361	0.678391	0.671728	0.646473	0.667971	0.660809	0.66998	0.651352	0.692365	0.668265	0.660017	0.670697	0.667636	0.655515	0.677562	0.665492	0.662901	0.669503	0.68343	0.668496	0.675003
rppa	0.716926	0.711308	0.713615	0.709432	0.716278	0.703598	0.713914	0.738034	0.707991	0.732823	0.72406	0.717857	0.708508	0.723171	0.717899	0.716668	0.718416	0.707331	0.706874	0.701282	0.70456	0.710438	0.73038	0.730292	0.71112	0.721179	0.717041	0.712067	0.72715	0.708446	0.714923	0.707754	0.711455	0.708147	0.725245	0.717868	0.714119	0.721875	0.722958	0.698433	0.700295	0.706746	0.723189	0.724886	0.7062	0.688826	0.716375	0.70107	0.736971
ceiling - n-1 subjects (column 7)	mean	s1-others	s2-others	s3-others	s4-others
lffa	0.856175	0.782907	0.880645	0.863438	0.897709
rffa	0.83547	0.789738	0.853561	0.824187	0.874394
leba	0.850536	0.792065	0.852502	0.876021	0.881554
reba	0.884447	0.873431	0.871493	0.886459	0.906406
lppa	0.811097	0.802589	0.820911	0.83135	0.789536
rppa	0.859448	0.833814	0.845535	0.878741	0.879703
model accuracy n-1 subjects (column 8)	mean	s1	s2	s3	s4
lffa	0.82971	0.750811	0.844783	0.849043	0.874204
rffa	0.807102	0.722553	0.85048	0.816537	0.838838
leba	0.809568	0.762983	0.8053	0.831268	0.83872
reba	0.849121	0.839556	0.830365	0.86655	0.860015
lppa	0.782952	0.77668	0.7779	0.807893	0.769333
rppa	0.815106	0.805713	0.774191	0.83427	0.846248
shuffle control n-1 subjects (column 9)	mean	shuffle	shuffle	shuffle	shuffle	shuffle	shuffle	shuffle	shuffle	shuffle	shuffle	shuffle	shuffle	shuffle	shuffle	shuffle	shuffle	shuffle	shuffle	shuffle	shuffle	shuffle	shuffle	shuffle	shuffle	shuffle	shuffle	shuffle	shuffle	shuffle	shuffle	shuffle	shuffle	shuffle	shuffle	shuffle	shuffle	shuffle	shuffle	shuffle	shuffle	shuffle	shuffle	shuffle	shuffle	shuffle	shuffle	shuffle	shuffle
lffa	0.769648	0.771222	0.772481	0.768864	0.7903	0.755111	0.771576	0.77196	0.755381	0.751207	0.769521	0.764162	0.77165	0.788508	0.769318	0.757131	0.780908	0.764336	0.770979	0.764247	0.764271	0.77226	0.756671	0.77615	0.751732	0.754575	0.783524	0.767237	0.773643	0.776101	0.763977	0.760239	0.756149	0.771607	0.772404	0.76359	0.771818	0.760883	0.767644	0.76599	0.751494	0.759053	0.765843	0.763437	0.751248	0.770026	0.770003	0.771352	0.765672
rffa	0.740903	0.735858	0.764061	0.726761	0.731199	0.750323	0.744529	0.749366	0.754614	0.746478	0.743805	0.745027	0.747816	0.720897	0.739717	0.745807	0.751539	0.743136	0.76021	0.744655	0.758093	0.734019	0.743183	0.746041	0.734144	0.744934	0.723951	0.739215	0.742779	0.735492	0.739528	0.737853	0.753518	0.741502	0.748658	0.737208	0.745538	0.737385	0.737111	0.73411	0.732933	0.744368	0.740914	0.739462	0.746131	0.760463	0.734045	0.73903	0.74227
leba	0.670809	0.681309	0.664987	0.671156	0.657164	0.689477	0.678452	0.664547	0.670418	0.664897	0.66808	0.658015	0.66898	0.676691	0.679026	0.68328	0.671898	0.682406	0.644967	0.676291	0.664232	0.673208	0.660262	0.657092	0.671105	0.674595	0.689224	0.669685	0.673921	0.683855	0.676771	0.673464	0.658595	0.660894	0.683019	0.64862	0.662967	0.663222	0.652046	0.680733	0.672427	0.681489	0.663974	0.685935	0.678919	0.664606	0.673646	0.678824	0.673545
reba	0.703291	0.701551	0.694007	0.693781	0.710664	0.705532	0.727432	0.685669	0.710845	0.697745	0.695885	0.706885	0.704269	0.70203	0.685176	0.691878	0.709468	0.706125	0.7138	0.708901	0.69968	0.689912	0.687817	0.718959	0.708884	0.698913	0.693988	0.705219	0.694806	0.689826	0.704158	0.725894	0.707399	0.717475	0.694922	0.702667	0.711139	0.687172	0.699993	0.71096	0.732305	0.712522	0.712126	0.701297	0.684889	0.669812	0.704159	0.699002	0.712173
lppa	0.675023	0.702292	0.662582	0.687107	0.673745	0.690569	0.679826	0.691327	0.678621	0.68793	0.671128	0.656734	0.66405	0.680135	0.660803	0.686515	0.682161	0.67706	0.671576	0.666748	0.676414	0.689664	0.690203	0.707006	0.671096	0.668637	0.674814	0.672811	0.68219	0.697146	0.669114	0.671091	0.671507	0.683419	0.672977	0.680178	0.680491	0.670111	0.688891	0.681236	0.671512	0.68025	0.669042	0.668751	0.663283	0.692688	0.684679	0.684727	0.662975
rppa	0.714723	0.710108	0.716452	0.70954	0.727322	0.725387	0.704791	0.719673	0.7184	0.711283	0.725705	0.718599	0.712924	0.715234	0.727568	0.714654	0.709358	0.718933	0.711475	0.713861	0.726315	0.70061	0.737195	0.704233	0.713218	0.727234	0.701346	0.714801	0.723485	0.711149	0.714479	0.717579	0.704447	0.728608	0.734461	0.710421	0.720336	0.733499	0.737928	0.703054	0.702418	0.711885	0.714048	0.713263	0.709974	0.707638	0.720504	0.712394	0.705997
ceiling - (column 10)	mean	pair	pair	pair	pair	pair	pair	pair	pair	pair	pair	pair	pair
lffa	0.792433	0.728931	0.723823	0.770999	0.728931	0.833907	0.862514	0.723823	0.833907	0.834427	0.770999	0.862514	0.834427
rffa	0.769742	0.725547	0.715444	0.764791	0.725547	0.782901	0.840197	0.715444	0.782901	0.789574	0.764791	0.840197	0.789574
leba	0.787694	0.735708	0.744779	0.757317	0.735708	0.817443	0.814669	0.744779	0.817443	0.856249	0.757317	0.814669	0.856249
reba	0.834267	0.817624	0.815863	0.845554	0.817624	0.822472	0.834457	0.815863	0.822472	0.869629	0.845554	0.834457	0.869629
lppa	0.736526	0.759667	0.749742	0.68431	0.759667	0.746172	0.724466	0.749742	0.746172	0.754797	0.68431	0.724466	0.754797
rppa	0.79936	0.759087	0.803709	0.779488	0.759087	0.79234	0.818257	0.803709	0.79234	0.843277	0.779488	0.818257	0.843277
model accuracy(column 11)	mean	pair	pair	pair	pair	pair	pair	pair	pair	pair	pair	pair	pair
lffa	0.796071	0.759212	0.779439	0.800099	0.707217	0.837221	0.851453	0.731073	0.835146	0.838091	0.75841	0.833099	0.82239
rffa	0.772932	0.787497	0.736642	0.783625	0.716848	0.78528	0.807322	0.682302	0.796614	0.787032	0.756654	0.839564	0.795801
leba	0.778275	0.731551	0.771871	0.770525	0.720412	0.803635	0.806398	0.741607	0.796985	0.82924	0.746213	0.795277	0.825583
reba	0.825792	0.799793	0.828492	0.823339	0.804402	0.825108	0.797866	0.816758	0.828839	0.854325	0.830126	0.831544	0.868917
lppa	0.762314	0.712562	0.739967	0.697543	0.799987	0.800901	0.763461	0.764279	0.767147	0.802836	0.745606	0.751643	0.801831
rppa	0.795839	0.714364	0.797499	0.78716	0.784923	0.796034	0.849958	0.809298	0.770336	0.818547	0.785816	0.817227	0.818904
shuffle control (column 12)	mean	shuffle	shuffle	shuffle	shuffle	shuffle	shuffle	shuffle	shuffle	shuffle	shuffle	shuffle	shuffle	shuffle	shuffle	shuffle	shuffle	shuffle	shuffle	shuffle	shuffle	shuffle	shuffle	shuffle	shuffle	shuffle	shuffle	shuffle	shuffle	shuffle	shuffle	shuffle	shuffle	shuffle	shuffle	shuffle	shuffle	shuffle	shuffle	shuffle	shuffle	shuffle	shuffle	shuffle	shuffle	shuffle	shuffle	shuffle	shuffle
lffa	0.73282	0.739217	0.732548	0.733053	0.72551	0.737506	0.737908	0.736671	0.730195	0.742167	0.741773	0.728738	0.7269	0.734065	0.73517	0.72917	0.736575	0.727358	0.745616	0.735278	0.734912	0.734112	0.729865	0.732185	0.733623	0.727235	0.73773	0.732617	0.728898	0.735911	0.730823	0.731826	0.736573	0.732168	0.739204	0.734634	0.733358	0.751093	0.739909	0.749102	0.734508	0.740303	0.737372	0.72258	0.733244	0.731919	0.739118	0.723851	0.735926
rffa	0.715118	0.713829	0.705856	0.716532	0.716585	0.718263	0.717843	0.719046	0.71754	0.713814	0.715658	0.717041	0.710469	0.708937	0.715491	0.717992	0.722006	0.705748	0.711873	0.707919	0.705768	0.706551	0.712629	0.71976	0.718077	0.71614	0.717673	0.708818	0.716497	0.721124	0.718989	0.721321	0.715752	0.723025	0.715943	0.703621	0.714218	0.713798	0.714954	0.712569	0.711833	0.707444	0.712074	0.723012	0.709747	0.710333	0.71968	0.709795	0.718089
leba	0.653959	0.653429	0.650929	0.650838	0.655764	0.662359	0.66061	0.660863	0.650914	0.659894	0.66442	0.651704	0.644746	0.650566	0.646268	0.653236	0.655306	0.65236	0.64819	0.644423	0.662779	0.65778	0.656368	0.654651	0.651106	0.651099	0.661754	0.652984	0.640223	0.647864	0.659018	0.647286	0.651671	0.650582	0.658088	0.669195	0.662757	0.653302	0.651215	0.672587	0.651689	0.654124	0.647996	0.65766	0.653119	0.651227	0.662134	0.653025	0.647021
reba	0.697865	0.704491	0.703579	0.702988	0.687041	0.703603	0.694089	0.704395	0.688563	0.691318	0.70642	0.694505	0.699248	0.691546	0.701287	0.697792	0.693353	0.699974	0.688154	0.699087	0.691337	0.706145	0.700072	0.714127	0.714327	0.690323	0.705029	0.694656	0.691345	0.691284	0.69771	0.703181	0.695345	0.689134	0.69947	0.683772	0.703275	0.699462	0.695922	0.703234	0.701524	0.691072	0.705493	0.697146	0.703089	0.705004	0.685494	0.696714	0.691441
lppa	0.654261	0.647114	0.65655	0.656158	0.660593	0.666212	0.654461	0.648457	0.644147	0.643606	0.671183	0.646411	0.651538	0.654317	0.659287	0.654263	0.649846	0.653917	0.645082	0.644849	0.660394	0.65933	0.648005	0.650236	0.644792	0.641207	0.654512	0.66215	0.65522	0.654109	0.66111	0.653726	0.654248	0.65684	0.667341	0.65652	0.64773	0.665997	0.638886	0.651224	0.66249	0.656097	0.650936	0.641111	0.649478	0.652942	0.649053	0.649065	0.662676
rppa	0.695535	0.704324	0.701026	0.694797	0.69409	0.692048	0.690634	0.692707	0.694506	0.69408	0.695285	0.702723	0.698862	0.689719	0.699188	0.699707	0.701938	0.684494	0.707825	0.685977	0.68807	0.695062	0.697869	0.698627	0.696395	0.705367	0.703373	0.693887	0.699066	0.695957	0.693423	0.69255	0.690749	0.702196	0.694091	0.689096	0.701773	0.689069	0.693623	0.697838	0.700745	0.69733	0.693174	0.692936	0.698719	0.708547	0.696839	0.699241	0.702068
[truncated: 52 more columns]

## Sheet: S5 Population Metrics
	voxelwise								RDM
model	leba	reba	lffa	rffa	lppa	rppa			model	leba	reba	lffa	rffa	lppa	rppa
resnet50_imagenet	0.702979	0.721715	0.776542	0.718083	0.662067	0.671624			resnet50_imagenet	0.602005	0.645692	0.743178	0.679106	0.553019	0.602301
mobilenet_v1_0.5_160	0.684588	0.713611	0.769121	0.712241	0.676682	0.67797			inception_v3_imagenet	0.583334	0.633764	0.721294	0.666337	0.572458	0.613792
resnet101_imagenet	0.688699	0.717209	0.755202	0.697191	0.666703	0.674467			mobilenet_v1_0.5_160	0.558658	0.629412	0.733542	0.675512	0.577849	0.615734
densenet169_imagenet	0.695033	0.715815	0.763273	0.700009	0.657007	0.665997			resnet101_imagenet	0.583894	0.643483	0.71356	0.662247	0.563288	0.609248
xception	0.683095	0.711275	0.757598	0.701367	0.667051	0.676559			densenet201_imagenet	0.600553	0.65762	0.705122	0.655684	0.542958	0.578509
mobilenet_v2_1.0_96	0.687853	0.704359	0.756617	0.696797	0.671379	0.679638			mobilenet_v2_0.35_128	0.559553	0.604513	0.723715	0.675392	0.552555	0.611882
inception_v3_imagenet	0.692012	0.713441	0.755846	0.701246	0.666052	0.667232			densenet169_imagenet	0.586051	0.624586	0.72211	0.652531	0.537765	0.584799
densenet201_imagenet	0.694104	0.722614	0.754366	0.698594	0.658849	0.666165			mobilenet_v2_0.35_192	0.528258	0.604874	0.720735	0.667224	0.560142	0.626375
mobilenet_v2_0.5_224	0.666282	0.687839	0.764428	0.711288	0.659997	0.669818			mobilenet_v2_1.0_96	0.559924	0.599473	0.714493	0.641687	0.568717	0.619035
mobilenet_v2_0.75_224	0.671111	0.691787	0.759783	0.701219	0.662737	0.672312			mobilenet_v2_0.35_160	0.566402	0.618608	0.720528	0.667344	0.534933	0.59472
resnet50_places365	0.678425	0.698789	0.761303	0.705626	0.653002	0.660334			xception	0.549866	0.612129	0.710243	0.650582	0.562842	0.608366
mobilenet_v2_0.35_160	0.679237	0.700303	0.759867	0.702684	0.650568	0.664693			mobilenet_v2_0.35_224	0.542612	0.60739	0.737649	0.690009	0.519317	0.570734
mobilenet_v2_0.35_192	0.660574	0.69009	0.759519	0.704427	0.662631	0.678776			resnet50_places365	0.547277	0.590689	0.725136	0.672264	0.542654	0.587535
mobilenet_v2_1.0_160	0.670962	0.692788	0.752306	0.697378	0.666979	0.674804			inception_v2	0.562802	0.620041	0.689592	0.642409	0.554143	0.590976
CORnet_RT	0.659593	0.682574	0.770355	0.715683	0.66296	0.663678			mobilenet_v2_0.5_128	0.548849	0.574296	0.713767	0.672381	0.542808	0.592655
mobilenet_v2_0.35_128	0.673451	0.691878	0.755844	0.70288	0.659813	0.668906			mobilenet_v2_0.75_224	0.526392	0.575019	0.7192	0.656512	0.557674	0.601869
mobilenet_v2_0.5_128	0.673675	0.687678	0.752905	0.702896	0.658269	0.669622			mobilenet_v2_0.5_96	0.540053	0.577942	0.72394	0.670088	0.536429	0.584464
inception_v2	0.677619	0.704518	0.74197	0.695754	0.65856	0.665706			CORnet_RT	0.505016	0.551531	0.736806	0.685511	0.556987	0.5968
mobilenet_v2_0.5_96	0.669579	0.687937	0.760128	0.703678	0.652948	0.662555			mobilenet_v2_0.5_224	0.52418	0.566161	0.729178	0.677783	0.544592	0.588466
mobilenet_v2_0.35_224	0.663702	0.691184	0.764717	0.715772	0.64373	0.657272			mobilenet_v2_1.0_160	0.52801	0.576035	0.700902	0.643398	0.561467	0.60942
inception_v4	0.665598	0.690561	0.749727	0.696888	0.659404	0.665031			inception_v4	0.528003	0.57768	0.714157	0.658638	0.543993	0.577142
resnet-101_v2	0.673813	0.697814	0.743673	0.690897	0.654666	0.666321			mobilenet_v1_0.25_192	0.51134	0.578827	0.714194	0.661181	0.54123	0.572725
mobilenet_v1_0.25_192	0.660543	0.688135	0.755505	0.699525	0.657917	0.656571			inception_v1	0.534849	0.596345	0.676416	0.634664	0.54668	0.589815
inception_v1	0.664878	0.695943	0.735152	0.683264	0.661283	0.66652			resnet-101_v2	0.537898	0.590399	0.67951	0.628277	0.538574	0.595414
mobilenet_v1_0.25_224	0.654428	0.676037	0.756381	0.700299	0.655116	0.657816			mobilenet_v1_0.25_224	0.51666	0.549344	0.720426	0.660122	0.545319	0.577467
mobilenet_v1_0.25_160	0.652566	0.670955	0.752947	0.690105	0.663066	0.664982			mobilenet_v1_0.25_160	0.497555	0.544014	0.711663	0.659179	0.555501	0.583803
inception_v3	0.667721	0.694088	0.728599	0.675016	0.651098	0.662128			mobilenet_v2_0.35_96	0.498938	0.551052	0.714582	0.662245	0.53045	0.583875
mobilenet_v2_0.35_96	0.638909	0.660903	0.747677	0.690772	0.643574	0.657382			inception_v3	0.540117	0.593967	0.665396	0.606346	0.534469	0.574648
bagnet33	0.636979	0.667367	0.745676	0.680544	0.648694	0.652201			bagnet33	0.478803	0.54234	0.696795	0.635591	0.528014	0.563464
CORnet_S	0.626431	0.651744	0.725933	0.677897	0.649252	0.660951			bagnet17	0.478711	0.535708	0.678276	0.628684	0.50129	0.536999
bagnet17	0.633195	0.6617	0.731088	0.669161	0.631987	0.637383			CORnet_S	0.451258	0.506906	0.657935	0.611209	0.534914	0.578659
vgg-16	0.628661	0.662079	0.720406	0.670484	0.624831	0.63526			vgg-16	0.461688	0.544336	0.649977	0.599675	0.483215	0.534965
squeezenet1_1	0.619557	0.637747	0.738449	0.686125	0.619818	0.629029			squeezenet1_1	0.443278	0.471786	0.688294	0.637093	0.471983	0.507303
vgg-19	0.628216	0.65938	0.70769	0.656633	0.627209	0.635088			vgg-19	0.457475	0.525839	0.622651	0.570225	0.48648	0.522541
alexnet	0.590941	0.606934	0.736105	0.679588	0.633866	0.64832			alexnet	0.403919	0.428785	0.678988	0.624152	0.49155	0.539305
CORnet_Z	0.582126	0.595765	0.741824	0.698575	0.619959	0.628429			CORnet_Z	0.385556	0.406699	0.691928	0.661414	0.479393	0.507716
bagnet9	0.587107	0.614747	0.70104	0.638508	0.614816	0.628992			bagnet9	0.408188	0.457908	0.64232	0.593684	0.477582	0.526878
squeezenet1_0	0.560356	0.582614	0.720188	0.667062	0.599086	0.612185			squeezenet1_0	0.355648	0.396167	0.667736	0.617125	0.443552	0.489093
segment_semantic	0.487024	0.526722	0.593471	0.568976	0.552144	0.562834			keypoints3d	0.24034	0.27323	0.443955	0.422763	0.454582	0.470657
keypoints3d	0.471966	0.497572	0.596302	0.562331	0.586791	0.57518			normal	0.224938	0.27964	0.426902	0.407446	0.455189	0.488359
reshading	0.481997	0.510886	0.585658	0.550136	0.576652	0.578873			segment_semantic	0.249355	0.309208	0.433497	0.432312	0.407803	0.446859
normal	0.468627	0.499052	0.583293	0.551491	0.578012	0.580875			reshading	0.244975	0.292668	0.418864	0.393191	0.450924	0.476511
edge_occlusion	0.466324	0.496297	0.582645	0.551409	0.5758	0.573071			vggface	0.202145	0.240606	0.587472	0.568077	0.309235	0.365969
segment_unsup25d	0.466058	0.49362	0.585437	0.559991	0.554682	0.55967			segment_unsup25d	0.229695	0.268669	0.438898	0.440612	0.400629	0.439656
curvature	0.464492	0.489907	0.5746	0.546335	0.57288	0.567618			curvature	0.223197	0.272804	0.405501	0.406169	0.436807	0.472374
depth_euclidean	0.485375	0.509247	0.549435	0.530007	0.573466	0.562273			edge_occlusion	0.207905	0.262603	0.415329	0.410306	0.446205	0.469638
vggface	0.434155	0.466766	0.645736	0.611276	0.501106	0.528471			depth_euclidean	0.245244	0.283394	0.354066	0.355505	0.42894	0.435231
depth_zbuffer	0.461673	0.494967	0.564642	0.538788	0.557759	0.553135			depth_zbuffer	0.215517	0.261127	0.364432	0.376023	0.410191	0.431157
room_layout	0.455906	0.479194	0.476646	0.446763	0.543702	0.547553			room_layout	0.232715	0.267195	0.217095	0.222926	0.411487	0.425793
vanishing_point	0.418604	0.44326	0.407205	0.363757	0.449181	0.455559			edge_texture	0.195391	0.245206	0.183611	0.165638	0.229788	0.262009
edge_texture	0.399629	0.432447	0.419513	0.371305	0.409489	0.430451			inpainting	0.218826	0.22652	0.212571	0.225151	0.199203	0.194845
segment_unsup2d	0.402712	0.42355	0.390585	0.34861	0.422267	0.416981			vanishing_point	0.186817	0.220321	0.129278	0.143785	0.283851	0.298007
[truncated: 7 more rows]

[truncated: 1 more sheets: S12 neg control]
